# Supplementary material for: Effects of early-life antibiotics on the developing infant gut microbiome and resistome: a randomized trial
Source: Nat Commun. 2022 Feb 16;13:893. doi: 10.1038/s41467-022-28525-z (PMC8850541; doi:10.1038/s41467-022-28525-z)
Supplement: Supplementary file 4 — Source Data [file 41467_2022_28525_MOESM4_ESM.xlsx]

## Sheet: F1+eF2
Shannon	time	abr
1.59316	4	none
1.08267	4	none
1.38971	4	none
0.620982	4	none
0.57294	4	none
2.39841	5	none
1.67043	5	none
1.86253	5	none
2.09302	5	none
1.8009	5	none
0.501946	4	none
1.33375	4	none
0.503817	4	none
2.06064	4	none
0.57574	4	none
1.16628	4	none
0.846446	5	none
2.55847	5	none
2.53538	5	none
1.38379	5	none
1.47807	5	none
2.14151	5	none
0.832076	4	none
0.860543	4	none
1.09072	4	none
1.04432	4	none
0.541841	4	none
1.10454	4	none
0.512332	4	none
1.23091	5	none
1.61739	5	none
1.91566	5	none
2.19961	5	none
0.71308	5	none
1.41226	5	none
2.26383	5	none
1.01392	2	none
0.00992845	2	none
0.241294	2	none
1.4542	2	none
1.25408	2	none
1.33661	2	none
1.88607	2	none
1.14279	3	none
0.894312	3	none
0.895867	3	none
0.815174	3	none
1.28934	3	none
1.48253	3	none
2.21153	3	none
1.47653	2	none
0.67679	2	none
1.14679	2	none
0.926763	2	none
1.41299	2	none
1.32653	2	none
1.74128	3	none
0.991566	3	none
1.29943	3	none
1.78877	3	none
1.15877	3	none
1.21561	3	none
1.24038	1	none
1.03363	1	none
0.181842	1	none
0.363866	1	none
0.0222192	1	none
0.304334	1	none
0.174508	1	none
0.467094	1	none
1.36964	4	none
0.734863	4	none
0.859739	4	none
0.838532	4	none
1.76256	4	none
0.975961	4	none
2.00968	4	none
2.06967	5	none
1.41599	5	none
1.32041	5	none
2.90784	5	none
3.25613	5	none
1.43329	5	none
1.63507	5	none
1.34366	4	none
0.499434	4	none
1.68059	4	none
0.626322	4	none
0.642453	4	none
1.07355	4	none
1.64012	5	none
1.36905	5	none
2.66323	5	none
3.55301	5	none
2.28355	5	none
2.22134	5	none
0.279148	3	none
0.900305	4	none
1.67533	4	none
0.537859	4	none
0.685263	4	none
1.68224	5	none
1.45832	5	none
0.964056	5	none
2.22206	1	none
3.24422	1	none
1.34219	1	none
0.823906	1	none
0.616546	1	none
0.787411	1	none
1.10866	1	none
0.932003	1	none
0.778097	1	none
0.0155923	1	none
0.995146	1	none
0.0259625	1	none
1.35501	1	none
0.799865	1	none
0.165173	1	none
0.698365	1	none
0.611877	1	none
1.29502	1	none
0.692142	1	none
0.036617	1	none
0.947195	1	none
0.317946	1	none
1.14892	1	none
0.0420384	1	none
0.750963	1	none
1.04387	1	none
1.14168	1	none
0.193049	1	none
0.0429571	1	none
0.0516329	1	none
0.0529064	1	none
0.822015	1	none
4.2639	1	none
0.894776	1	none
1.73451	1	none
0.242155	1	none
0.00804702	1	none
1.43886	1	none
1.81063	1	none
1.24845	1	none
0.925087	1	none
0.924201	1	none
0.0214689	1	none
0.689337	1	none
0.0309325	1	none
0.195677	1	none
0.634781	1	none
0.788003	1	none
0.0899528	1	none
2.58035	1	none
3.47156	1	none
0.724246	1	none
4.43805	1	none
4.19328	1	none
1.3657	1	none
3.99901	1	none
0.658756	1	none
0.688835	1	none
1.32626	2	none
1.67689	2	none
0.495627	2	none
1.50298	2	none
1.25154	2	none
0.798015	3	none
1.32055	3	none
0.569723	3	none
0.894949	3	none
0.913164	3	none
1.85978	2	none
1.23924	2	none
0.437384	2	none
1.74536	2	none
1.23679	2	none
0.843686	2	none
1.54021	2	none
0.393899	2	none
1.70825	3	none
1.15881	3	none
0.27085	3	none
0.48738	3	none
1.59201	3	none
0.700654	3	none
0.5333	3	none
1.17522	3	none
1.49959	2	none
1.55487	2	none
1.19141	2	none
1.31341	2	none
0.907911	2	none
1.52012	2	none
1.32312	2	none
1.57635	3	none
0.938414	3	none
1.17896	3	none
1.28677	3	none
1.31853	3	none
1.09739	3	none
1.01858	3	none
1.30652	4	none
1.01525	4	none
0.691465	4	none
0.602098	4	none
0.994052	4	none
1.34379	4	none
1.33509	4	none
1.38069	5	none
1.70546	5	none
1.63763	5	none
2.42539	5	none
2.30322	5	none
1.76895	5	none
1.3458	4	none
0.92364	4	none
0.501651	4	none
1.42485	4	none
0.856417	4	none
0.951612	5	none
2.02656	5	none
1.75255	5	none
2.31899	5	none
2.23409	5	none
1.18232	4	none
1.14607	4	none
0.780512	4	none
1.23625	4	none
1.30232	4	none
1.18751	4	none
0.952728	4	none
2.06835	5	none
1.95682	5	none
1.3012	5	none
2.85786	5	none
1.51081	5	none
3.07688	5	none
1.82076	5	none
1.29064	2	none
0.469676	2	none
0.982893	2	none
1.37203	2	none
0.991534	2	none
1.83954	2	none
1.34417	2	none
0.806014	2	none
1.62465	3	none
0.483387	3	none
1.44237	3	none
0.722851	3	none
0.990889	3	none
0.853406	3	none
1.17637	3	none
0.844371	2	none
0.976219	2	none
0.903773	2	none
1.08299	2	none
1.15277	2	none
0.815456	2	none
0.556605	2	none
0.713031	3	none
0.830119	3	none
1.20535	3	none
0.619651	3	none
1.60634	3	none
1.20916	3	none
1	3	none
1.17371	4	none
0.969631	4	none
1.14327	4	none
0.675916	4	none
1.03091	4	none
1.47537	4	none
1.19484	4	none
1.52356	4	none
2.56415	5	none
2.72869	5	none
1.48705	5	none
1.72541	5	none
2.75056	5	none
1.91372	5	none
1.83736	5	none
2.00972	5	none
0.696341	4	none
0.46788	4	none
0.71075	4	none
0.632804	4	none
1.84897	4	none
0.733102	4	none
0.817724	4	none
1.18126	5	none
1.65578	5	none
1.39683	5	none
1.43823	5	none
2.50235	5	none
1.70137	2	none
1.33502	2	none
1.48364	2	none
1.10674	2	none
0.221282	2	none
1.65194	2	none
1.90293	3	none
0.981897	3	none
1.43296	3	none
1.58587	3	none
2.10291	3	none
0.360017	3	none
1.10935	2	none
1.68855	2	none
0.968295	2	none
1.23674	3	none
1.00482	3	none
1.23581	3	none
1.26077	4	none
1.43692	4	none
0.855611	4	none
0.578025	4	none
0.695389	4	none
0.912188	4	none
2.35403	5	none
1.99724	5	none
0.963482	5	none
1.62455	5	none
1.7249	5	none
1.99702	5	none
1.03059	4	none
1.27737	4	none
1.33136	4	none
1.52082	5	none
2.90475	5	none
2.23716	5	none
1.26427	2	none
1.50502	2	none
1.19531	2	none
1.26069	2	none
1.50561	2	none
0.743441	2	none
1.60527	2	none
1.16949	3	none
1.15165	3	none
1.51767	3	none
1.15621	3	none
1.8353	3	none
0.740567	3	none
1.01537	3	none
1.35778	2	none
0.983103	2	none
0.915479	2	none
1.15846	2	none
1.21865	2	none
1.34302	2	none
0.699859	2	none
1.24079	3	none
0.372983	3	none
1.26645	3	none
1.04735	3	none
0.805348	3	none
1.11335	3	none
1.16833	3	none
0.909449	2	none
0.697907	2	none
1.27712	2	none
1.44879	2	none
1.03171	2	none
1.06545	2	none
1.04754	2	none
1.15374	2	none
0.316129	2	none
0.479627	3	none
0.579517	3	none
1.15004	3	none
1.84011	3	none
0.890881	3	none
0.909871	3	none
0.779214	3	none
1.47865	3	none
0.54756	3	none
1.88531	3	Ag
0.790294	3	Ag
1.78988	3	Ag
0.707165	3	ac
0.0491697	3	ac
1.24863	3	ac
1.33477	3	pg
0.858546	3	pg
1.74695	3	pg
0.224085	3	Ag
1.6614	3	ac
0.619182	3	Ag
1.45518	3	ac
0.528152	3	pg
1.44162	3	Ag
0.879086	3	ac
1.34254	3	ac
1.58401	3	pg
1.293	3	Ag
0.296798	3	pg
1.23395	3	pg
1.36214	3	pg
0.93824	3	ac
1.25291	3	pg
1.75397	3	pg
1.51378	3	ac
1.665	3	ac
1.49153	3	ac
1.44882	3	Ag
1.4673	3	pg
0.798957	3	Ag
1.41587	3	ac
1.34263	3	Ag
1.33156	3	ac
1.49666	3	pg
0.939955	3	pg
1.02564	3	ac
0.523237	3	pg
0.232328	3	ac
1.00216	3	ac
1.43248	3	Ag
1.47761	3	ac
1.97012	3	Ag
1.23843	3	ac
0.174098	3	pg
1.95642	3	ac
0.999743	3	Ag
1.02017	3	pg
1.17579	3	Ag
0.751108	3	ac
1.59475	3	ac
1.26414	3	pg
1.80176	3	ac
1.55557	3	Ag
1.13889	3	pg
0.938653	3	pg
1.10128	3	pg
1.70181	3	ac
1.5146	3	pg
1.50246	3	pg
1.60219	3	ac
0.412746	3	pg
1.03075	3	pg
1.62624	3	Ag
1.59017	3	Ag
1.15821	3	Ag
0.828014	3	Ag
0.765024	3	ac
0.654979	3	pg
1.20992	3	Ag
1.1738	3	Ag
0.838415	3	ac
1.15726	3	pg
1.64834	3	Ag
1.23207	3	pg
0.763207	3	pg
1.28983	3	Ag
1.40343	3	Ag
1.39573	3	pg
0.977041	3	Ag
1.7212	3	Ag
1.13125	3	ac
1.91231	3	pg
0.22915	3	Ag
0.993931	3	Ag
0.987609	3	ac
1.65346	3	Ag
1.81975	3	ac
1.25722	3	ac
1.55159	3	pg
1.60307	3	ac
1.4097	3	Ag
1.02464	3	Ag
1.08383	3	pg
1.3784	3	pg
1.04915	3	Ag
1.50874	3	pg
1.1645	3	pg
1.23162	3	ac
0.412499	3	ac
1.083	3	ac
1.41993	3	ac
2.46767	3	ac
0.660502	3	Ag
1.84336	3	pg
1.24241	3	pg
1.94258	3	Ag
0.639216	3	Ag
0.46332	3	Ag
0.621578	3	Ag
0.805083	3	Ag
1.43728	3	Ag
0.570335	3	pg
1.72915	3	Ag
1.58307	3	pg
1.62981	3	ac
0.870875	3	pg
0.772255	3	ac
1.05253	3	ac
1.36886	3	pg
1.74765	3	pg
1.41028	3	Ag
1.01191	3	Ag
0.892355	3	ac
1.59407	3	Ag
0.655189	3	pg
1.01384	3	pg
0.421526	3	ac
0.597879	3	Ag
1.39742	3	ac
1.38172	3	pg
1.01445	3	Ag
0.987933	3	pg
1.66873	3	pg
2.21144	3	ac
1.0745	3	ac
1.19865	3	ac
1.14541	3	ac
0.943748	3	Ag
0.996957	3	Ag
1.00049	4	pg
1.38372	4	Ag
0.734725	4	ac
0.831505	4	Ag
2.25924	4	ac
1.02262	4	Ag
1.44134	4	pg
0.994021	4	Ag
0.526851	4	Ag
0.390191	4	ac
0.704332	4	Ag
1.17957	4	ac
0.551921	4	pg
1.08714	4	Ag
0.782023	4	ac
1.20394	4	ac
1.07993	4	pg
1.6954	4	Ag
0.767587	4	pg
0.778658	4	pg
1.23946	4	pg
1.88969	4	ac
0.897579	4	pg
0.787907	4	ac
2.07058	4	ac
0.421276	4	ac
1.04296	4	Ag
1.01612	4	pg
0.526746	4	Ag
1.10104	4	ac
1.5383	4	ac
1.16308	4	pg
1.55777	4	pg
1.43689	4	pg
0.489446	4	ac
1.36354	4	pg
1.78402	4	ac
0.734982	4	Ag
1.44909	4	ac
1.26562	4	Ag
1.15308	4	ac
1.49133	4	pg
1.40569	4	ac
0.40182	4	Ag
1.29505	4	pg
1.68185	4	ac
1.62797	4	ac
0.709176	4	pg
1.54864	4	ac
1.30124	4	Ag
0.743622	4	pg
0.478541	4	pg
0.553396	4	pg
0.381006	4	pg
0.5636	4	ac
1.77665	4	pg
1.72681	4	pg
1.15354	4	Ag
0.208731	4	Ag
1.11345	4	Ag
0.91879	4	ac
0.391541	4	pg
1.37359	4	Ag
0.670125	4	Ag
0.833242	4	ac
0.949583	4	pg
1.60682	4	Ag
0.837526	4	pg
0.778643	4	Ag
1.45267	4	Ag
1.52428	4	pg
0.656978	4	Ag
1.35039	4	Ag
1.51369	4	ac
1.6911	4	pg
1.58656	4	Ag
1.14963	4	Ag
1.09529	4	ac
0.747414	4	ac
1.77492	4	ac
1.49447	4	pg
1.86905	4	pg
1.29496	4	pg
0.247207	4	Ag
1.11852	4	Ag
1.51134	4	ac
1.19516	4	Ag
1.26736	4	ac
0.9341	4	ac
1.08753	4	pg
1.15023	4	ac
0.433129	4	Ag
1.16771	4	Ag
1.83739	4	pg
1.24996	4	pg
0.90767	4	Ag
1.94016	4	pg
0.957814	4	pg
1.015	4	ac
0.889208	4	ac
1.0283	4	ac
1.12375	4	ac
0.916239	4	Ag
1.89729	4	pg
1.15411	4	pg
1.02528	4	Ag
0.685718	4	Ag
0.140896	1	Ag
0.671903	1	Ag
1.65247	1	ac
0.708192	1	pg
0.0342081	1	pg
1.47804	1	ac
1.27922	1	ac
0.70227	1	Ag
0.0967658	1	pg
0.588038	1	pg
0.656833	1	Ag
0.96959	1	ac
0.439777	1	Ag
1.15302	1	Ag
0.714233	1	pg
1.38842	1	ac
0.0940299	1	ac
0.00361562	1	pg
0.935905	1	pg
0.140236	1	Ag
0.975162	1	pg
0.470525	1	Ag
3.59731	1	Ag
1.24793	1	ac
1.32414	1	ac
1.66589	1	pg
0.39673	1	pg
1.23554	1	ac
1.12857	2	pg
1.5222	2	Ag
0.360883	2	ac
0.825743	2	Ag
0.598713	2	ac
0.00974372	2	Ag
1.20901	2	Ag
0.307363	2	Ag
0.985687	2	ac
0.143357	2	Ag
0.267311	2	ac
1.15999	2	Ag
1.09836	2	Ag
0.534369	2	ac
1.13848	2	ac
0.349582	2	pg
0.297525	2	Ag
0.939728	2	pg
0.796849	2	pg
0.807616	2	pg
0.0707284	2	ac
0.0520381	2	pg
0.698835	2	ac
0.991601	2	ac
0.848132	2	pg
0.325918	2	Ag
0.0168995	2	Ag
0.627335	2	ac
0.0125141	2	ac
0.705345	2	ac
0.236853	2	pg
0.639083	2	pg
1.79277	2	pg
0.00138772	2	Ag
0.840189	2	Ag
0.10761	2	ac
0.964992	2	ac
0.189358	2	pg
1.18602	2	ac
0.545382	2	Ag
0.062667	2	Ag
0.668964	2	pg
0.00187841	2	Ag
0.266232	2	pg
1.13795	2	pg
0.210609	2	ac
0.328606	2	ac
0.028985	2	ac
1.16233	2	pg
0.0605355	2	Ag
0.780251	2	Ag
0.671231	2	Ag
0.0147248	2	Ag
1.40596	2	Ag
0.452649	2	pg
0.554291	2	Ag
0.0145399	2	pg
0.216176	2	ac
0.0291385	2	pg
0.0560243	2	ac
0.24134	2	ac
1.03675	2	pg
1.12351	2	pg
0.0595966	2	Ag
0.5772	2	Ag
1.11329	2	Ag
0.102101	2	pg
1.03758	2	Ag
0.0212479	2	ac
0.434438	2	pg
0.114509	2	Ag
1.02791	2	pg
0.9443	2	ac
1.11929	2	ac
0.666711	2	ac
0.28535	2	ac
1.50166	2	Ag
0.0049737	2	Ag
0.995255	1	pg
1.70322	1	ac
1.31123	1	ac
0.35594	1	Ag
0.922901	1	pg
0.835339	1	pg
0.00178526	1	pg
0.917083	1	pg
0.152549	1	Ag
1.95297	1	Ag
0.805219	1	Ag
0.133432	1	pg
0.34311	1	Ag
0.423253	1	pg
1.56321	1	pg
0.441148	1	ac
0.499049	1	ac
0.546341	1	pg
0.961595	1	ac
0.418684	1	ac
0.695387	1	Ag
1.10716	1	ac
0.851937	1	Ag
0.615948	1	Ag
0.729834	1	pg
1.03311	1	pg
1.70272	1	Ag
0.169923	1	ac
0.0128396	1	Ag
0.0460368	2	pg
0.824075	2	pg
0.028868	2	pg
0.648927	2	ac
0.431896	2	Ag
1.00659	2	pg
2.22879	2	ac
1.29203	2	pg
1.54344	1	pg
1.15707	1	pg
0.754201	4	Ag
0.991715	4	Ag
0.718061	4	Ag
1.29445	4	Ag
0.509845	4	pg
1.54396	4	Ag
1.14773	4	pg
0.568604	4	ac
1.00967	4	pg
0.5409	4	ac
1.54778	4	ac
1.78766	4	ac
0.924925	4	pg
0.572751	4	Ag
1.32176	4	Ag
0.786403	4	ac
1.24393	4	Ag
1.12798	4	pg
0.364844	4	pg
0.705615	4	Ag
1.02571	4	ac
0.95278	4	pg
0.775946	4	pg
0.978422	4	pg
1.62382	4	ac
1.06919	4	ac
1.04856	4	ac
2.47793	4	ac
1.43321	4	Ag
1.26217	4	Ag
0.19623	2	ac
0.588112	2	Ag
0.845697	2	pg
0.182544	2	Ag
0.272818	2	ac
0.628635	2	ac
0.716381	2	pg
0.962385	2	pg
0.077488	2	pg
0.0304355	2	pg
1.04678	2	ac
0.272593	2	ac
0.176363	2	Ag
0.274155	2	ac
0.514725	2	Ag
0.741059	2	ac
0.495809	2	pg
0.705668	2	ac
0.630866	2	Ag
1.21777	2	pg
0.414049	2	ac
0.657498	2	ac
0.513127	2	pg
1.02103	2	ac
0.0114224	2	Ag
0.585192	2	pg
1.47162	2	pg
0.191625	2	pg
0.086391	2	pg
1.04679	2	pg
0.296245	2	pg
0.661086	2	Ag
0.248759	2	Ag
0.701384	2	Ag
0.888786	2	ac
1.0709	2	pg
0.0299605	2	Ag
1.95101	2	ac
0.842852	2	pg
0.15284	2	Ag
1.17166	2	pg
0.396326	2	Ag
0.0079495	2	ac
1.04772	2	Ag
1.01833	2	Ag
0.650267	2	ac
0.374171	2	ac
2.81926	2	ac
1.73199	2	pg
0.192618	2	Ag
0.167175	2	pg
0.466264	2	ac
1.57975	2	pg
2.29178	5	pg
1.47758	5	Ag
1.70156	5	Ag
1.89097	5	ac
1.75174	5	ac
3.06688	5	ac
1.70057	5	pg
1.32998	5	pg
1.64812	5	pg
1.36211	5	Ag
1.294	5	Ag
2.034	5	ac
2.1281	5	Ag
2.29031	5	ac
1.41352	5	ac
1.51691	5	pg
1.73309	5	ac
1.74392	5	Ag
2.64877	5	Ag
2.17432	5	pg
1.53953	5	pg
2.61081	5	Ag
2.53826	5	pg
2.20602	5	ac
2.08436	5	ac
2.10533	5	ac
1.65278	5	ac
2.18376	5	ac
2.97659	5	Ag
1.78798	5	pg
3.0497	5	pg
1.29242	5	Ag
2.07811	5	Ag
0.803474	5	Ag
1.99959	5	Ag
1.53473	5	Ag
2.35929	5	Ag
2.07511	5	pg
1.31218	5	Ag
3.04208	5	pg
2.45264	5	ac
2.35299	5	ac
1.3358	5	ac
2.34649	5	pg
1.95557	5	Ag
2.39246	5	Ag
1.44474	5	ac
2.8405	5	Ag
1.40753	5	pg
1.65273	5	pg
1.96547	5	ac
1.11833	5	Ag
2.3974	5	ac
1.32726	5	pg
2.52527	5	pg
1.54856	5	pg
1.78568	5	ac
1.58866	5	ac
2.65472	5	ac
2.09264	5	ac
2.21765	5	Ag
2.53189	5	Ag
1.3969	1	Ag
2.44449	5	pg
1.67774	5	Ag
2.15104	5	ac
1.97036	5	Ag
1.50294	5	ac
0.988556	5	Ag
1.26483	5	pg
1.29917	5	Ag
1.35447	5	Ag
2.45855	5	ac
1.59033	5	Ag
2.00125	5	ac
2.11178	5	pg
1.84377	5	Ag
1.88288	5	ac
1.58515	5	ac
1.25485	5	pg
1.61265	5	Ag
1.48268	5	pg
3.14172	5	pg
1.56092	5	pg
1.5298	5	ac
2.50631	5	pg
1.57237	5	ac
1.84692	5	ac
0.75414	5	ac
1.51212	5	Ag
2.15332	5	pg
0.93211	5	Ag
1.24256	5	ac
1.55282	5	ac
1.97407	5	pg
1.59892	5	pg
2.20014	5	pg
1.84437	5	ac
1.95341	5	pg
1.53321	5	ac
1.80722	5	Ag
1.65863	5	ac
2.64888	5	Ag
2.1079	5	ac
2.03605	5	pg
2.41882	5	ac
2.27713	5	Ag
1.2058	5	pg
2.13542	5	ac
3.04491	5	ac
0.97342	5	pg
1.87908	5	ac
1.9022	5	Ag
1.8941	5	pg
1.02213	5	pg
2.26577	5	pg
0.95413	5	pg
1.19304	5	pg
1.09968	5	ac
0.860538	5	pg
2.0581	5	pg
2.2026	5	Ag
0.865998	5	Ag
1.65182	5	Ag
1.40185	5	ac
1.15858	5	pg
1.98612	5	pg
1.75146	5	Ag
2.46218	5	pg
1.13567	5	Ag
1.31272	5	Ag
0.516963	5	pg
2.13388	5	Ag
1.59518	5	Ag

## Sheet: F2+eT2+eT3
NMDS1	NMDS2	time	abr	abd	abl
-0.205548	-0.370551	4	none	0	#N/A
0.0021731	-0.161072	4	none	0	#N/A
-0.242041	0.0635123	4	none	0	#N/A
-0.0762462	-0.0514403	4	none	0	#N/A
0.117918	0.0185009	4	none	0	#N/A
-0.810419	0.0788895	5	none	0	#N/A
-0.23942	-0.0584805	5	none	0	#N/A
-0.527803	0.030446	5	none	0	#N/A
-0.752291	0.0116875	5	none	0	#N/A
-0.568468	0.0557225	5	none	0	#N/A
-0.0545364	-0.0378449	4	none	0	#N/A
-0.451269	-0.4996	4	none	0	#N/A
-0.181477	-0.187942	4	none	0	#N/A
-0.38844	-0.389531	4	none	0	#N/A
-0.0545085	-0.0448771	4	none	0	#N/A
-0.176366	-0.179449	4	none	0	#N/A
-0.653911	-0.173328	5	none	0	#N/A
-0.848262	-0.106083	5	none	0	#N/A
-0.74888	0.132243	5	none	0	#N/A
-0.697851	-0.127005	5	none	0	#N/A
-0.645331	-0.108759	5	none	0	#N/A
-0.74005	-0.0711625	5	none	0	#N/A
0.0562947	-0.130636	4	none	0	#N/A
-0.0789618	0.0111409	4	none	0	#N/A
-0.365855	-0.165223	4	none	0	#N/A
-0.00927825	0.044009	4	none	0	#N/A
-0.113857	-0.229838	4	none	0	#N/A
-0.182385	0.187064	4	none	0	#N/A
-0.0838234	-0.110893	4	none	0	#N/A
-0.531869	-0.158715	5	none	0	#N/A
-0.690068	-0.0864383	5	none	0	#N/A
-0.640298	0.0836302	5	none	0	#N/A
-0.521751	-0.0829007	5	none	0	#N/A
-0.462483	-0.206165	5	none	0	#N/A
-0.361294	-0.0416073	5	none	0	#N/A
-0.652321	-0.0903414	5	none	0	#N/A
0.422231	-0.302829	2	none	0	#N/A
0.179832	0.635184	2	none	0	#N/A
0.307116	0.406815	2	none	0	#N/A
0.105503	0.051233	2	none	0	#N/A
0.0111418	0.0490049	2	none	0	#N/A
-0.0554331	-0.592089	2	none	0	#N/A
0.126403	0.0569256	2	none	0	#N/A
-0.00937022	0.138792	3	none	0	#N/A
0.0688807	-0.297285	3	none	0	#N/A
-0.115193	-0.18729	3	none	0	#N/A
0.196269	0.0245038	3	none	0	#N/A
0.0624967	0.0310372	3	none	0	#N/A
-0.222892	-0.129581	3	none	0	#N/A
-0.0778291	-0.503163	3	none	0	#N/A
0.365934	0.127401	2	none	0	#N/A
0.196922	-0.164606	2	none	0	#N/A
0.142012	-0.246137	2	none	0	#N/A
0.511616	-0.450277	2	none	0	#N/A
0.175671	0.121819	2	none	0	#N/A
-0.347926	-0.422677	2	none	0	#N/A
0.277363	-0.0758136	3	none	0	#N/A
-0.228901	-0.370779	3	none	0	#N/A
0.0181494	-0.300579	3	none	0	#N/A
0.260004	-0.501318	3	none	0	#N/A
-0.161303	-0.325873	3	none	0	#N/A
-0.48364	-0.382693	3	none	0	#N/A
0.837048	0.276927	1	none	0	#N/A
0.65393	0.10572	1	none	0	#N/A
0.936382	-0.268918	1	none	0	#N/A
0.758651	0.0572293	1	none	0	#N/A
0.409953	0.614925	1	none	0	#N/A
0.333233	0.487524	1	none	0	#N/A
0.504287	0.508855	1	none	0	#N/A
0.0122351	0.248674	1	none	0	#N/A
-0.131106	-0.194948	4	none	0	#N/A
-0.158622	-0.0809974	4	none	0	#N/A
-0.0145304	-0.0125738	4	none	0	#N/A
-0.274717	-0.0283824	4	none	0	#N/A
-0.328682	-0.221167	4	none	0	#N/A
-0.0778291	-0.130383	4	none	0	#N/A
-0.189709	0.108528	4	none	0	#N/A
-0.717444	-0.143562	5	none	0	#N/A
-0.58136	-0.0741068	5	none	0	#N/A
-0.645039	-0.036072	5	none	0	#N/A
-0.796911	0.0812828	5	none	0	#N/A
-0.837234	0.174754	5	none	0	#N/A
-0.631446	-0.137074	5	none	0	#N/A
-0.65065	-0.0147467	5	none	0	#N/A
-0.483176	-0.148157	4	none	0	#N/A
-0.166043	-0.137888	4	none	0	#N/A
-0.194023	0.024783	4	none	0	#N/A
-0.136066	-0.0966227	4	none	0	#N/A
-0.381188	-0.169154	4	none	0	#N/A
-0.236288	0.0916804	4	none	0	#N/A
-0.587193	-0.0386075	5	none	0	#N/A
-0.413346	-0.148948	5	none	0	#N/A
-0.699202	0.163724	5	none	0	#N/A
-0.950212	0.336509	5	none	0	#N/A
-0.817884	0.161265	5	none	0	#N/A
-0.723378	0.188946	5	none	0	#N/A
0.303553	0.362403	3	none	0	#N/A
-0.0500787	0.0242948	4	none	0	#N/A
-0.0236331	0.208029	4	none	0	#N/A
0.0509249	-0.0786228	4	none	0	#N/A
-0.056084	-0.10171	4	none	0	#N/A
-0.544251	0.000727397	5	none	0	#N/A
-0.242977	-0.107046	5	none	0	#N/A
-0.199434	-0.0754112	5	none	0	#N/A
-0.656045	0.637377	1	none	0	#N/A
-0.891547	0.559436	1	none	0	#N/A
-0.10781	0.305157	1	none	0	#N/A
0.282303	0.26114	1	none	0	#N/A
0.251181	-0.285167	1	none	0	#N/A
-0.174002	0.628333	1	none	0	#N/A
-0.0952488	0.360396	1	none	0	#N/A
-0.154321	0.724993	1	none	0	#N/A
-0.230822	0.580583	1	none	0	#N/A
0.013654	0.678019	1	none	0	#N/A
0.053235	0.135478	1	none	0	#N/A
0.230172	0.688548	1	none	0	#N/A
-0.251907	0.302963	1	none	0	#N/A
-0.162594	0.284733	1	none	0	#N/A
0.647984	0.157011	1	none	0	#N/A
-0.145407	-0.360745	1	none	0	#N/A
0.281088	0.525836	1	none	0	#N/A
0.0202957	-0.323857	1	none	0	#N/A
0.262787	0.548126	1	none	0	#N/A
-0.076125	0.758523	1	none	0	#N/A
-0.0106212	0.350431	1	none	0	#N/A
0.295848	0.43327	1	none	0	#N/A
0.088899	0.0830266	1	none	0	#N/A
0.174025	0.642438	1	none	0	#N/A
-0.0837298	0.429426	1	none	0	#N/A
-0.103865	0.485921	1	none	0	#N/A
0.00202319	0.2363	1	none	0	#N/A
-0.609817	0.619943	1	none	0	#N/A
0.0266789	0.831338	1	none	0	#N/A
-0.226034	0.81111	1	none	0	#N/A
0.0969721	0.724372	1	none	0	#N/A
-0.495859	0.692727	1	none	0	#N/A
-0.869283	0.559621	1	none	0	#N/A
-0.367617	0.646203	1	none	0	#N/A
-0.038243	0.289219	1	none	0	#N/A
0.0297874	0.411168	1	none	0	#N/A
0.297313	0.736637	1	none	0	#N/A
0.427335	-0.129641	1	none	0	#N/A
-0.350819	0.495837	1	none	0	#N/A
0.793924	-0.124562	1	none	0	#N/A
-0.392577	0.688819	1	none	0	#N/A
0.0438669	0.419056	1	none	0	#N/A
0.841163	0.00168982	1	none	0	#N/A
-0.433638	0.626011	1	none	0	#N/A
-0.290589	0.719345	1	none	0	#N/A
-0.0286264	0.731152	1	none	0	#N/A
-0.292034	-0.65317	1	none	0	#N/A
-0.330342	0.655978	1	none	0	#N/A
0.0788709	0.449199	1	none	0	#N/A
-0.605729	0.598304	1	none	0	#N/A
-0.711036	0.59728	1	none	0	#N/A
-0.433799	0.702905	1	none	0	#N/A
-0.864431	0.552622	1	none	0	#N/A
-0.763111	0.574794	1	none	0	#N/A
-0.616665	0.638566	1	none	0	#N/A
-0.828835	0.542315	1	none	0	#N/A
-0.167761	0.698783	1	none	0	#N/A
-0.568387	0.66055	1	none	0	#N/A
0.642625	-0.196699	2	none	0	#N/A
-0.163095	0.240175	2	none	0	#N/A
0.154707	-0.0213232	2	none	0	#N/A
0.115059	0.219905	2	none	0	#N/A
0.0111324	0.0930404	2	none	0	#N/A
0.390676	0.284365	3	none	0	#N/A
-0.24612	0.259597	3	none	0	#N/A
0.159255	0.0776888	3	none	0	#N/A
0.141671	0.000503169	3	none	0	#N/A
-0.0384248	0.0417906	3	none	0	#N/A
-0.103488	0.334062	2	none	0	#N/A
-0.0945418	0.12649	2	none	0	#N/A
0.248981	-0.208563	2	none	0	#N/A
-0.0699886	0.116746	2	none	0	#N/A
0.433103	-0.564472	2	none	0	#N/A
0.15135	0.179671	2	none	0	#N/A
-0.0808492	0.0779362	2	none	0	#N/A
0.388525	0.376194	2	none	0	#N/A
-0.562491	-0.388016	3	none	0	#N/A
0.0725534	-0.113289	3	none	0	#N/A
0.183825	-0.230265	3	none	0	#N/A
0.105573	-0.0120693	3	none	0	#N/A
0.350108	0.237612	3	none	0	#N/A
0.28707	0.318626	3	none	0	#N/A
-0.14281	0.0586662	3	none	0	#N/A
0.341336	0.0645238	3	none	0	#N/A
0.163208	0.0552655	2	none	0	#N/A
0.420319	-0.536601	2	none	0	#N/A
-0.000801974	0.0537187	2	none	0	#N/A
0.0695596	0.0795987	2	none	0	#N/A
-0.34774	-0.434832	2	none	0	#N/A
0.425235	-0.182011	2	none	0	#N/A
-0.10128	-0.650391	2	none	0	#N/A
0.260272	0.0908405	3	none	0	#N/A
0.112968	-0.0101536	3	none	0	#N/A
0.0127292	-0.0446813	3	none	0	#N/A
-0.289774	-0.126987	3	none	0	#N/A
-0.355542	-0.595773	3	none	0	#N/A
-0.182813	-0.29459	3	none	0	#N/A
0.0670803	-0.280757	3	none	0	#N/A
-0.175279	-0.0447704	4	none	0	#N/A
-0.0906269	-0.138122	4	none	0	#N/A
-0.212962	-0.0802563	4	none	0	#N/A
-0.138907	0.00439806	4	none	0	#N/A
-0.200292	-0.296796	4	none	0	#N/A
-0.0879064	0.038627	4	none	0	#N/A
-0.240466	-0.189693	4	none	0	#N/A
-0.372816	-0.262923	5	none	0	#N/A
-0.613517	-0.288638	5	none	0	#N/A
-0.863479	0.193567	5	none	0	#N/A
-0.727222	0.0829427	5	none	0	#N/A
-0.600711	0.0781056	5	none	0	#N/A
-0.627409	0.0885821	5	none	0	#N/A
0.219854	0.288936	4	none	0	#N/A
-0.270782	0.0206211	4	none	0	#N/A
-0.148319	-0.0168567	4	none	0	#N/A
-0.0836591	-0.22262	4	none	0	#N/A
0.0468558	-0.0356183	4	none	0	#N/A
-0.311093	0.0145637	5	none	0	#N/A
-0.811377	0.14022	5	none	0	#N/A
-0.645119	-0.0306398	5	none	0	#N/A
-0.422326	0.035935	5	none	0	#N/A
-0.594529	0.108164	5	none	0	#N/A
-0.508285	0.14326	4	none	0	#N/A
-0.13999	-0.114923	4	none	0	#N/A
-0.155991	-0.494337	4	none	0	#N/A
-0.137445	0.0303686	4	none	0	#N/A
0.0777796	0.39315	4	none	0	#N/A
0.0949718	0.0446856	4	none	0	#N/A
-0.107745	0.00868249	4	none	0	#N/A
-0.703328	0.00628375	5	none	0	#N/A
-0.641071	0.160997	5	none	0	#N/A
-0.567064	0.3212	5	none	0	#N/A
-0.754799	0.0604931	5	none	0	#N/A
-0.230115	-0.029924	5	none	0	#N/A
-0.591625	0.202907	5	none	0	#N/A
-0.586483	0.010436	5	none	0	#N/A
-0.249298	-0.274309	2	none	0	#N/A
0.143779	0.0603443	2	none	0	#N/A
0.247977	-0.0519231	2	none	0	#N/A
0.238775	-0.195405	2	none	0	#N/A
0.144436	-0.0965302	2	none	0	#N/A
-0.0697294	0.0650672	2	none	0	#N/A
-0.0950072	0.0754484	2	none	0	#N/A
0.442617	0.226829	2	none	0	#N/A
-0.122568	-0.211395	3	none	0	#N/A
-0.0509854	-0.177441	3	none	0	#N/A
-0.0309208	-0.43996	3	none	0	#N/A
0.119474	-0.131218	3	none	0	#N/A
0.034917	0.030093	3	none	0	#N/A
-0.092427	-0.0109427	3	none	0	#N/A
-0.063847	-0.126603	3	none	0	#N/A
0.280265	-0.165692	2	none	0	#N/A
0.0908169	-0.220847	2	none	0	#N/A
0.470812	-0.318697	2	none	0	#N/A
0.218904	0.0538358	2	none	0	#N/A
0.323413	0.243571	2	none	0	#N/A
0.219868	-0.178274	2	none	0	#N/A
0.207066	0.195677	2	none	0	#N/A
0.142371	-0.21571	3	none	0	#N/A
-0.0302184	-0.247545	3	none	0	#N/A
0.0358229	-0.355136	3	none	0	#N/A
0.0945444	0.0247388	3	none	0	#N/A
0.222507	-0.0721818	3	none	0	#N/A
0.10568	-0.0527822	3	none	0	#N/A
0.0175232	-0.384771	3	none	0	#N/A
-0.477719	0.03823	4	none	0	#N/A
-0.0746898	-0.0577111	4	none	0	#N/A
-0.14708	0.125064	4	none	0	#N/A
-0.12913	-0.0494503	4	none	0	#N/A
-0.247463	0.00554436	4	none	0	#N/A
-0.33072	0.0100948	4	none	0	#N/A
-0.421723	-0.168764	4	none	0	#N/A
0.238168	0.3228	4	none	0	#N/A
-0.775136	0.249458	5	none	0	#N/A
-0.706938	0.220485	5	none	0	#N/A
-0.533391	-0.046838	5	none	0	#N/A
-0.350777	0.0548712	5	none	0	#N/A
-0.692307	0.26537	5	none	0	#N/A
-0.723061	0.129278	5	none	0	#N/A
-0.41208	0.0128662	5	none	0	#N/A
-0.622011	-0.134006	5	none	0	#N/A
-0.106716	-0.165087	4	none	0	#N/A
-0.288474	-0.159198	4	none	0	#N/A
-0.143291	-0.287746	4	none	0	#N/A
-0.00742918	0.0824516	4	none	0	#N/A
-0.305083	-0.154465	4	none	0	#N/A
-0.133869	-0.0747891	4	none	0	#N/A
-0.159141	-0.105387	4	none	0	#N/A
-0.206225	-0.0998895	5	none	0	#N/A
-0.656784	-0.193885	5	none	0	#N/A
-0.544802	0.110086	5	none	0	#N/A
-0.581395	-0.0489635	5	none	0	#N/A
-0.867613	0.117662	5	none	0	#N/A
0.078384	-0.0118757	2	none	0	#N/A
-0.0752504	0.229505	2	none	0	#N/A
0.181832	0.136284	2	none	0	#N/A
0.329955	0.543427	2	none	0	#N/A
0.249463	0.602107	2	none	0	#N/A
0.658039	-0.183474	2	none	0	#N/A
0.169503	0.107422	3	none	0	#N/A
-0.151551	0.0807399	3	none	0	#N/A
0.436031	0.238467	3	none	0	#N/A
0.144579	-0.124754	3	none	0	#N/A
0.335132	0.0149812	3	none	0	#N/A
0.204635	-0.194339	3	none	0	#N/A
0.219677	0.0630156	2	none	0	#N/A
0.0283982	0.116938	2	none	0	#N/A
0.146833	0.157366	2	none	0	#N/A
0.119982	0.148418	3	none	0	#N/A
-0.0506837	-0.123378	3	none	0	#N/A
-0.0653958	0.0910374	3	none	0	#N/A
-0.287239	-0.00667851	4	none	0	#N/A
-0.0998903	0.0454352	4	none	0	#N/A
0.160278	0.000128617	4	none	0	#N/A
-0.016118	-0.168329	4	none	0	#N/A
-0.0287118	-0.0594129	4	none	0	#N/A
0.039766	-0.120466	4	none	0	#N/A
-0.673931	0.162236	5	none	0	#N/A
-0.67142	0.0525212	5	none	0	#N/A
-0.344328	-0.244512	5	none	0	#N/A
-0.649835	0.0796368	5	none	0	#N/A
-0.71872	0.092023	5	none	0	#N/A
-0.739145	0.031296	5	none	0	#N/A
-0.0188214	0.0406673	4	none	0	#N/A
-0.452829	-0.361848	4	none	0	#N/A
-0.228408	0.0407815	4	none	0	#N/A
-0.348328	0.131861	5	none	0	#N/A
-0.792062	0.150769	5	none	0	#N/A
-0.405032	0.122869	5	none	0	#N/A
-0.0262746	0.478489	2	none	0	#N/A
0.0710572	0.134069	2	none	0	#N/A
0.652239	-0.15168	2	none	0	#N/A
0.199688	0.0505047	2	none	0	#N/A
0.593694	-0.068434	2	none	0	#N/A
0.0338517	0.0818149	2	none	0	#N/A
0.280646	-0.204112	2	none	0	#N/A
-0.0353564	-0.0741653	3	none	0	#N/A
0.0335467	-0.0478359	3	none	0	#N/A
0.433956	0.0327553	3	none	0	#N/A
-0.0498006	-0.115921	3	none	0	#N/A
-0.328069	-0.462088	3	none	0	#N/A
-0.154731	0.0562388	3	none	0	#N/A
-0.0185827	-0.20391	3	none	0	#N/A
0.352123	0.100276	2	none	0	#N/A
0.102117	-0.402468	2	none	0	#N/A
-0.0978093	0.177094	2	none	0	#N/A
0.0522436	-0.287982	2	none	0	#N/A
0.393987	-0.44983	2	none	0	#N/A
-0.136765	0.214824	2	none	0	#N/A
0.390362	0.252556	2	none	0	#N/A
0.137094	-0.0742429	3	none	0	#N/A
0.0758926	0.103692	3	none	0	#N/A
-0.0569044	0.19544	3	none	0	#N/A
-0.136347	-0.333015	3	none	0	#N/A
-0.0657855	-0.382618	3	none	0	#N/A
-0.0905657	0.291275	3	none	0	#N/A
0.384095	-0.00174221	3	none	0	#N/A
0.222853	0.0541968	2	none	0	#N/A
0.31956	-0.223547	2	none	0	#N/A
0.120603	0.161288	2	none	0	#N/A
0.0769763	0.160342	2	none	0	#N/A
0.172156	0.00862051	2	none	0	#N/A
-0.162123	0.213081	2	none	0	#N/A
0.0501178	0.0485965	2	none	0	#N/A
-0.123615	0.281935	2	none	0	#N/A
0.340335	-0.169453	2	none	0	#N/A
0.0380738	0.0126815	3	none	0	#N/A
0.0527913	-0.52461	3	none	0	#N/A
-0.0213532	-0.0251547	3	none	0	#N/A
-0.0579157	0.095289	3	none	0	#N/A
0.205864	0.109896	3	none	0	#N/A
-0.187559	0.120548	3	none	0	#N/A
-0.129931	-0.110162	3	none	0	#N/A
-0.00772159	0.0679878	3	none	0	#N/A
0.106019	-0.0266206	3	none	0	#N/A
-0.0232532	-0.178739	3	Ag	2.7285	0
0.103397	0.124992	3	Ag	6.4979	0
0.396016	-0.0525776	3	Ag	5.6806	0
0.202154	-0.845333	3	ac	2.8194	0
0.1862	-0.381272	3	ac	6.75	1
0.108243	-0.307921	3	ac	2.4639	0
0.418578	0.195491	3	pg	7.0903	0
0.337691	0.364801	3	pg	2.4208	0
0.0573943	-0.102851	3	pg	1.6271	0
0.236885	-0.156685	3	Ag	4.4917	1
-0.00823006	0.356173	3	ac	6.5278	0
0.201618	-0.252119	3	Ag	6.9569	0
0.317228	-0.413906	3	ac	6.6514	0
0.127452	-0.0501659	3	pg	2.3875	0
0.0578372	0.150299	3	Ag	2.3319	0
0.297122	0.447227	3	ac	3.0729	1
0.104173	0.0377361	3	ac	4.6785	0
0.450804	-0.256192	3	pg	6.8958	0
0.304897	0.156134	3	Ag	4.75	0
0.0955815	0.0668616	3	pg	2.375	0
0.267052	-0.279645	3	pg	2.2625	0
0.151788	0.216429	3	pg	6.5681	0
0.18882	-0.663587	3	ac	2.3639	0
0.344189	0.304992	3	pg	6.5271	0
0.0722361	0.252527	3	pg	2.4868	0
0.359064	0.0495412	3	ac	2.8694	0
-0.259915	-0.453184	3	ac	1.2382	0
0.115246	-0.210318	3	ac	4.9583	0
0.322602	0.106338	3	Ag	6.6667	0
-0.0450365	-0.640472	3	pg	2.6062	0
0.273486	0.425922	3	Ag	2.5556	0
-0.0988285	-0.428374	3	ac	2.1812	0
-0.155882	-0.461648	3	Ag	1.9854	0
-0.20316	0.197784	3	ac	6.8271	1
0.431852	-0.510498	3	pg	2.1903	0
0.411348	-0.356609	3	pg	4.6667	0
0.0541805	0.0947729	3	ac	9.75	0
0.199456	-0.131677	3	pg	0.5625	0
0.160249	-0.311495	3	ac	1.8757	0
-0.0076626	-0.311936	3	ac	1.9257	0
0.0881075	-0.233114	3	Ag	7.0417	0
0.429493	-0.097636	3	ac	6.0646	0
-0.231485	-0.116458	3	Ag	2.925	0
-0.00243677	-0.0209427	3	ac	1.4951	0
0.230169	-0.3713	3	pg	2.2083	1
-0.0988465	-0.782579	3	ac	3.2458	0
0.142894	0.00530185	3	Ag	6.5833	0
0.137052	-0.177683	3	pg	2.8542	0
0.36112	-0.531696	3	Ag	6.8528	0
0.136095	-0.236533	3	ac	2.275	0
0.103008	-0.498833	3	ac	2.4361	0
0.433753	0.0620109	3	pg	6.3104	0
0.162748	-0.243862	3	ac	5.6056	1
0.151148	-0.595513	3	Ag	6.291	0
0.018159	0.0180315	3	pg	6.7083	0
0.338619	-0.510808	3	pg	7	0
0.00183685	-0.093208	3	pg	2.0632	0
0.35915	-0.249204	3	ac	2.7451	0
-0.0173869	0.100234	3	pg	3.0417	0
0.352325	-0.428591	3	pg	2.6667	0
0.401114	-0.302764	3	ac	2.459	1
0.189856	-0.0113499	3	pg	5.3132	1
0.268835	0.217136	3	pg	1.9083	1
-0.250598	-0.0616209	3	Ag	4.6021	0
-0.0789238	-0.569153	3	Ag	4.6875	0
0.138007	-0.167031	3	Ag	4.5	0
0.0673604	-0.0467819	3	Ag	2.4021	0
0.0942408	-0.143015	3	ac	6.6667	0
0.0950958	-0.265021	3	pg	6.7083	#N/A
-0.0112185	-0.120389	3	Ag	2.8944	1
0.0836289	0.36599	3	Ag	4.7319	0
-0.148247	0.0274724	3	ac	1.3333	0
0.064885	-0.0598677	3	pg	12.7028	0
-0.0903409	-0.557282	3	Ag	2.7382	1
-0.188069	-0.56871	3	pg	2.4486	0
0.580201	-0.319553	3	pg	12.6042	0
0.139564	0.0696086	3	Ag	4.1042	0
0.0288593	-0.495374	3	Ag	2.3694	0
-0.0710983	0.107325	3	pg	1.9021	0
0.033809	-0.319403	3	Ag	2.5264	0
-0.142781	0.255564	3	Ag	1.2708	1
0.412394	-0.505632	3	ac	4.9625	0
-0.278621	-0.452165	3	pg	2.2014	0
0.117713	-0.326055	3	Ag	1.9479	0
0.330095	-0.647221	3	Ag	6.5604	0
0.253571	-0.469855	3	ac	2.0403	0
-0.100834	-0.268103	3	Ag	1.9465	0
0.335131	0.200437	3	ac	2.3917	0
0.247037	0.367082	3	ac	4.8333	0
0.129387	-0.022097	3	pg	2.2993	1
-0.420665	0.0591243	3	ac	2.7722	0
-0.09783	0.248063	3	Ag	2.0285	0
0.135538	-0.257184	3	Ag	6.6875	0
-0.199709	-0.453218	3	pg	2.4896	0
0.43704	-0.503387	3	pg	4.7035	0
-0.0787818	0.0278757	3	Ag	2.6153	0
0.200999	0.0414834	3	pg	2.2875	#N/A
0.404846	-0.584947	3	pg	2.6799	0
0.0941188	-0.571574	3	ac	1.7229	1
0.311761	-0.630857	3	ac	4.8083	0
0.140251	-0.302441	3	ac	6.6667	1
0.221546	-0.518022	3	ac	4.3333	1
-0.201603	-0.3442	3	ac	2.4972	1
-0.078014	-0.0713726	3	Ag	9.9924	0
-0.353529	-0.47543	3	pg	2.6312	1
-0.0137462	-0.35786	3	pg	6.5764	0
0.233845	-0.0485334	3	Ag	6.55	0
0.230865	0.140235	3	Ag	3.675	0
-0.0335869	-0.368878	3	Ag	14.1458	1
0.401063	0.397078	3	Ag	4.5049	1
0.0841057	-0.0823742	3	Ag	6.7139	0
0.305535	-0.599451	3	Ag	1.1042	0
0.121592	-0.188173	3	pg	0.9715	0
0.269596	-0.467387	3	Ag	5.3382	0
0.150268	-0.213793	3	pg	4.6722	0
0.31068	-0.562421	3	ac	7	0
0.166757	-0.205665	3	pg	2.2785	#N/A
0.123359	-0.245504	3	ac	2.291	0
-0.0489318	-0.39539	3	ac	2.4951	0
-0.105159	-0.329022	3	pg	4.7083	#N/A
-0.030573	-0.460473	3	pg	6.7292	0
0.0825599	0.236756	3	Ag	6.5986	0
0.0644394	-0.256573	3	Ag	2.7812	1
0.157529	-0.0798583	3	ac	6.5618	0
0.210284	-0.227632	3	Ag	4.1028	0
0.412444	-0.483794	3	pg	6.7604	0
0.11423	0.0135165	3	pg	6.691	0
0.521386	-0.272479	3	ac	2.9688	0
0.195486	-0.0456481	3	Ag	6.5854	0
-0.123231	-0.162509	3	ac	2.6222	0
0.00932628	-0.300386	3	pg	2.7111	0
0.186473	0.0789901	3	Ag	2.4069	#N/A
0.128611	-0.220943	3	pg	6.5312	0
-0.0469475	-0.0130213	3	pg	5.5111	0
0.273356	-0.104918	3	ac	7.0417	0
-0.0173168	-0.0429778	3	ac	2.5417	0
0.41497	0.139293	3	ac	2.3583	0
0.47353	-0.244711	3	ac	4.5833	1
0.0452406	-0.0704686	3	Ag	2.7708	#N/A
0.125599	-0.104909	3	Ag	2.2847	0
0.108722	-0.0218504	4	pg	6.5271	0
-0.241691	0.117294	4	Ag	1.9854	0
0.0229717	-0.0843928	4	ac	1.9257	0
0.0528138	-0.345352	4	Ag	6.8528	0
-0.146587	-0.226231	4	ac	2.7451	0
-0.138369	-0.0191707	4	Ag	2.4021	0
0.0394469	-0.200335	4	pg	12.6042	0
0.026783	-0.14522	4	Ag	2.7285	0
0.137364	0.0092262	4	Ag	4.4917	1
-0.00712664	-0.257745	4	ac	6.5278	0
0.163679	-0.25417	4	Ag	6.9569	0
-0.21649	-0.177304	4	ac	6.6514	0
0.161186	-0.0988056	4	pg	2.3875	0
-0.0694425	-0.275364	4	Ag	2.3319	0
-0.0873963	-0.0183333	4	ac	3.0729	1
0.109019	0.00602144	4	ac	4.6785	0
0.0679214	0.00975667	4	pg	6.8958	0
0.374862	-0.0216508	4	Ag	4.75	0
-0.0466801	0.0872487	4	pg	2.375	0
0.0616671	-0.206731	4	pg	2.2625	0
-0.21226	-0.23607	4	pg	6.5681	0
-0.136106	-0.0444864	4	ac	2.3639	0
0.00403615	-0.00559656	4	pg	2.4868	0
0.131542	-0.091137	4	ac	2.8694	0
0.0508638	0.280392	4	ac	1.2382	0
0.111861	-0.363955	4	ac	4.9583	0
-0.18099	-0.421458	4	Ag	6.6667	0
-0.128518	-0.40024	4	pg	2.6062	0
0.0574208	-0.0860599	4	Ag	2.5556	0
-0.0270775	-0.0968836	4	ac	2.1812	0
0.120958	-0.468981	4	ac	6.8271	1
-0.161702	-0.0314431	4	pg	2.1903	0
-0.148589	0.016715	4	pg	4.6667	0
-0.0290353	-0.288666	4	pg	4.6667	0
-0.0485513	-0.0644997	4	ac	9.75	0
-0.113382	-0.166109	4	pg	0.5625	0
-0.255522	0.037384	4	ac	1.8757	0
-0.00720826	-0.0986744	4	Ag	7.0417	0
0.134458	-0.440835	4	ac	6.0646	0
-0.308216	-0.14865	4	Ag	2.925	0
-0.187241	-0.00532468	4	ac	1.4951	0
-0.132139	0.0413292	4	pg	2.2083	1
0.00279614	-0.287189	4	ac	3.2458	0
-0.0328867	-0.0101306	4	Ag	6.5833	0
-0.0510561	-0.15313	4	pg	2.8542	0
-0.243321	0.0206969	4	ac	2.275	0
-0.258618	-0.149127	4	ac	2.4361	0
0.333552	0.328642	4	pg	6.3104	0
-0.164071	-0.171552	4	ac	5.6056	1
-0.0699407	-0.209894	4	Ag	6.291	0
0.149376	-0.105603	4	pg	6.7083	0
0.0806716	-0.150082	4	pg	2.0632	0
0.00922185	-0.0226459	4	pg	3.0417	0
0.124789	-0.0874487	4	pg	2.6667	0
0.0906353	-0.0397087	4	ac	2.459	1
-0.0824983	-0.414329	4	pg	5.3132	1
-0.380241	-0.552694	4	pg	1.9083	1
-0.247866	-0.0767562	4	Ag	4.6021	0
0.0374792	-0.333305	4	Ag	4.6875	0
-0.0764926	-0.00312616	4	Ag	4.5	0
-0.171995	-0.147708	4	ac	6.6667	0
0.191184	-0.207947	4	pg	6.7083	#N/A
-0.114851	-0.0909102	4	Ag	2.8944	1
-0.00428566	-0.0789115	4	Ag	4.7319	0
-0.12534	-0.043382	4	ac	1.3333	0
-0.0719008	-0.185526	4	pg	12.7028	0
0.0308876	-0.223844	4	Ag	2.7382	1
-0.335423	-0.281199	4	pg	2.4486	0
0.0563273	-0.0668566	4	Ag	4.1042	0
-0.191527	-0.22587	4	Ag	2.3694	0
-0.159812	0.10005	4	pg	1.9021	0
0.0580271	-0.153219	4	Ag	2.5264	0
-0.15707	0.0980198	4	Ag	1.2708	1
0.135466	-0.0560912	4	ac	4.9625	0
-0.130557	0.166808	4	pg	2.2014	0
-0.217436	-0.0424065	4	Ag	6.4979	0
-0.0314493	-0.222347	4	Ag	5.6806	0
0.221978	0.495949	4	ac	2.8194	0
0.165415	-0.0256992	4	ac	6.75	1
-0.249152	-0.301918	4	ac	2.4639	0
-0.068867	0.0800751	4	pg	7.0903	0
-0.149922	0.437123	4	pg	2.4208	0
0.0311507	-0.194751	4	pg	1.6271	0
0.00846414	-0.171356	4	Ag	1.9479	0
0.0042666	-0.440205	4	Ag	6.5604	0
-0.165613	0.0393925	4	ac	2.0403	0
0.0151844	-0.156499	4	Ag	1.9465	0
-0.35194	-0.319692	4	ac	2.3917	0
0.0973269	-0.113225	4	ac	4.8333	0
-0.0482476	-0.128932	4	pg	2.2993	1
-0.293306	0.0387633	4	ac	2.7722	0
-0.265876	-0.0666062	4	Ag	2.0285	0
-0.0130395	-0.0332769	4	Ag	6.6875	0
-0.0521753	-0.29659	4	pg	2.4896	0
-0.0939083	-0.0286389	4	pg	4.7035	0
-0.0943757	-0.180273	4	Ag	2.6153	0
-0.101102	-0.10241	4	pg	2.2875	#N/A
0.322447	0.212307	4	pg	2.6799	0
-0.153475	-0.0677191	4	ac	1.7229	1
0.0606508	-0.0642748	4	ac	6.6667	1
-0.202253	-0.103919	4	ac	4.3333	1
0.110444	-0.0721393	4	ac	2.4972	1
-0.107488	-0.116348	4	Ag	9.9924	0
-0.332992	-0.263758	4	pg	2.6312	1
-0.147972	-0.0789402	4	pg	6.5764	0
0.0512136	-0.114651	4	Ag	6.55	0
-0.0213017	0.0134576	4	Ag	3.675	0
0.293987	0.492055	1	Ag	6.4979	0
0.786184	0.314327	1	Ag	5.6806	0
0.457321	-0.442938	1	ac	2.8194	0
0.764939	0.342547	1	pg	2.4896	0
0.273494	0.57876	1	pg	2.2875	#N/A
0.816564	0.498504	1	ac	6.6667	1
0.442649	0.292326	1	ac	4.3333	1
0.137031	0.255237	1	Ag	3.675	0
0.0673728	1.04402	1	pg	0.9715	0
0.164973	0.367994	1	pg	4.6722	0
0.684811	0.152264	1	Ag	2.7812	1
0.578972	0.270197	1	ac	2.9688	0
0.62093	0.588712	1	Ag	2.4069	#N/A
1.07222	0.341673	1	Ag	4.75	0
0.542002	0.590472	1	pg	6.5681	0
0.135883	0.480291	1	ac	1.2382	0
1.05567	0.316866	1	ac	6.8271	1
0.937298	-0.388394	1	pg	2.1903	0
0.233699	0.0708195	1	pg	4.6667	0
0.775599	-0.297394	1	Ag	7.5056	#N/A
0.0771067	0.37252	1	pg	5.3132	1
1.15165	0.37425	1	Ag	4.6875	0
0.216868	1.2832	1	Ag	4.5	0
-0.160375	-0.366	1	ac	6.6667	0
-0.202004	0.591126	1	ac	1.3333	0
0.549653	0.122008	1	pg	12.7028	0
0.125711	0.439933	1	pg	1.9021	0
-0.167141	0.448569	1	ac	4.9625	0
0.483266	-0.365744	2	pg	6.5271	0
0.533384	-0.261109	2	Ag	1.9854	0
0.860081	0.205779	2	ac	1.9257	0
0.838803	0.0859098	2	Ag	6.8528	0
0.23564	0.674766	2	ac	2.7451	0
0.533458	0.569868	2	Ag	2.4021	0
0.462007	0.176112	2	Ag	2.7285	0
0.994648	-0.0605693	2	Ag	4.4917	1
0.726595	-0.304781	2	ac	6.5278	0
0.850671	0.439802	2	Ag	6.9569	0
1.01839	-0.132856	2	ac	6.6514	0
0.178809	0.404798	2	Ag	#N/A	#N/A
0.369463	0.656549	2	Ag	2.3319	0
0.99439	0.0660806	2	ac	3.0729	1
1.01781	0.340657	2	ac	4.6785	0
0.802399	-0.632221	2	pg	6.8958	0
0.908637	-0.0693948	2	Ag	4.75	0
0.043953	0.270141	2	pg	2.375	0
0.0724283	-1.12621	2	pg	2.2625	0
0.549108	0.343826	2	pg	6.5681	0
0.786894	0.614556	2	ac	2.3639	0
0.463069	0.474044	2	pg	2.4868	0
0.771673	-0.529585	2	ac	2.8694	0
-0.49962	-0.751124	2	ac	1.2382	0
0.563437	-0.520205	2	pg	2.2014	0
0.568273	0.27756	2	Ag	6.4979	0
0.553984	0.601761	2	Ag	5.6806	0
0.674137	-0.244757	2	ac	2.8194	0
0.0364548	0.913349	2	ac	6.75	1
0.792145	0.0565331	2	ac	2.4639	0
0.536529	0.337542	2	pg	7.0903	0
0.434241	0.665889	2	pg	2.4208	0
-0.0671672	0.394097	2	pg	1.6271	0
1.13864	-0.446458	2	Ag	1.9479	0
0.910014	-0.217421	2	Ag	6.5604	0
0.727436	-0.792559	2	ac	2.3917	0
0.704824	0.173377	2	ac	4.8333	0
0.935018	0.244926	2	pg	2.2993	1
-0.158872	0.867156	2	ac	2.7722	0
0.393194	0.858497	2	Ag	2.0285	0
0.88514	-0.30243	2	Ag	6.6875	0
0.989037	0.229784	2	pg	4.7035	0
0.998722	-0.45954	2	Ag	2.6153	0
0.539707	0.436457	2	pg	2.2875	#N/A
0.784758	0.0175733	2	pg	2.6799	0
0.771446	0.0303968	2	ac	1.7229	1
0.916336	0.0373965	2	ac	4.8083	0
0.700376	-0.276202	2	ac	6.6667	1
0.515836	-0.32754	2	pg	6.5764	0
0.419145	0.643594	2	Ag	3.675	0
0.136914	-0.331953	2	Ag	14.1458	1
0.457622	0.66961	2	Ag	4.5049	1
0.421023	0.635975	2	Ag	6.7139	0
0.496331	-0.352358	2	Ag	1.1042	0
0.882078	0.107271	2	pg	0.9715	0
0.630676	0.327632	2	Ag	5.3382	0
0.50798	0.52571	2	pg	4.6722	0
0.911114	-0.235882	2	ac	7	0
0.694449	-0.690461	2	pg	2.2785	#N/A
1.08601	0.046949	2	ac	2.291	0
0.588781	0.0282451	2	ac	2.4951	0
-0.0259386	-0.660192	2	pg	4.7083	#N/A
0.601811	-0.300504	2	pg	6.7292	0
0.762159	-0.436385	2	Ag	6.5986	0
0.881377	-0.214727	2	Ag	2.7812	1
0.441884	0.447144	2	Ag	4.1028	0
0.58607	-0.501196	2	pg	6.7604	0
0.442954	0.20021	2	Ag	6.5854	0
0.836335	-0.246201	2	ac	2.6222	0
0.73411	-0.228954	2	pg	2.7111	0
0.626412	0.543016	2	Ag	2.4069	#N/A
0.645833	-0.259273	2	pg	6.5312	0
0.763947	-0.113576	2	ac	7.0417	0
0.688291	-0.0734618	2	ac	2.5417	0
0.898422	0.15161	2	ac	2.3583	0
0.790772	0.0785005	2	ac	4.5833	1
0.361631	0.0643924	2	Ag	2.7708	#N/A
0.55019	0.696402	2	Ag	2.2847	0
0.106073	0.248523	1	pg	7.0903	0
0.286426	0.399214	1	ac	2.7722	0
0.160222	1.09991	1	ac	6.5278	0
0.133489	0.571135	1	Ag	6.6875	0
0.705565	0.304118	1	pg	4.7035	0
0.565163	0.494843	1	pg	2.6799	0
0.470827	0.863562	1	pg	2.6312	1
0.520451	-0.868544	1	pg	6.5764	0
0.0453033	0.138552	1	Ag	14.1458	1
0.0817155	-0.778307	1	Ag	4.5049	1
0.197651	0.213388	1	Ag	6.7139	0
0.149302	-0.687265	1	pg	4.7083	#N/A
0.188999	0.288481	1	Ag	6.5986	0
0.397771	0.667166	1	pg	6.7604	0
0.292337	1.11667	1	pg	6.691	0
0.334269	0.390114	1	ac	7.0417	0
0.373179	0.372599	1	ac	4.6785	0
0.14379	0.505336	1	pg	2.375	0
0.678498	0.610935	1	ac	2.3639	0
0.779208	-0.0329915	1	ac	4.9583	0
0.508876	0.377002	1	Ag	2.5556	0
0.130811	-0.593795	1	ac	2.1812	0
0.704046	0.456354	1	Ag	7.0417	0
0.406602	0.523999	1	Ag	6.5833	0
0.950305	0.557215	1	pg	6.7083	0
0.494072	0.226384	1	pg	6.7083	#N/A
-0.179217	0.214684	1	Ag	4.1042	0
0.22465	0.390775	1	ac	4.5674	#N/A
0.17624	1.02095	1	Ag	1.2708	1
0.832091	-0.05142	2	pg	12.6042	0
0.804615	0.0472441	2	pg	2.3875	0
0.664848	-0.593462	2	pg	0.5625	0
0.892697	0.00478206	2	ac	2.459	1
0.33445	0.723345	2	Ag	2.8944	1
0.036403	0.354872	2	pg	1.9021	0
0.600198	0.417923	2	ac	2.0403	0
0.38744	0.326601	2	pg	2.4896	0
-0.0243148	0.291522	1	pg	2.4208	0
0.258001	0.427681	1	pg	5.5111	0
0.0538881	-0.000733139	4	Ag	14.1458	1
0.414907	-0.137569	4	Ag	4.5049	1
-0.0588828	-0.0925666	4	Ag	6.7139	0
0.057017	-0.430492	4	Ag	1.1042	0
0.0593479	-0.0735552	4	pg	0.9715	0
-0.16731	-0.216269	4	Ag	5.3382	0
0.0050616	-0.190478	4	pg	4.6722	0
-0.131935	-0.179901	4	ac	7	0
-0.0345823	-0.091857	4	pg	2.2785	#N/A
-0.0180394	-0.2593	4	ac	2.291	0
-0.21496	-0.378403	4	ac	2.4951	0
0.185572	-0.563059	4	ac	2.9688	0
-0.161975	0.0021417	4	pg	6.7292	0
0.112745	0.0670045	4	Ag	6.5986	0
0.320378	-0.44727	4	Ag	2.7812	1
0.0961869	-0.279577	4	ac	6.5618	0
0.282053	-0.588593	4	Ag	4.1028	0
-0.196984	-0.0969274	4	pg	6.7604	0
0.150149	-0.085406	4	pg	6.691	0
-0.145588	-0.238448	4	Ag	6.5854	0
-0.283795	-0.205789	4	ac	2.6222	0
-0.105838	-0.230356	4	pg	2.7111	0
0.0765191	-0.0716547	4	pg	6.5312	0
-0.018908	-0.0730341	4	pg	5.5111	0
-0.0652118	0.308937	4	ac	7.0417	0
-0.0899717	-0.126314	4	ac	2.5417	0
-0.133533	-0.166168	4	ac	2.3583	0
-0.0188168	-0.385457	4	ac	4.5833	1
-0.0725663	0.0251291	4	Ag	2.7708	#N/A
-0.0611838	-0.158432	4	Ag	2.2847	0
0.822309	-0.0363735	2	ac	4.9583	0
0.322224	0.519852	2	Ag	6.6667	0
0.144835	0.896963	2	pg	2.6062	0
0.466765	0.305751	2	Ag	2.5556	0
0.888952	0.172733	2	ac	2.1812	0
0.765575	-0.157376	2	ac	6.8271	1
0.507815	0.308221	2	pg	2.2729	#N/A
0.903757	-0.0902701	2	pg	2.1903	0
0.881263	0.0230721	2	pg	4.6667	0
0.707661	-0.506528	2	pg	4.6667	0
0.591666	-0.42564	2	ac	9.75	0
0.788878	0.186027	2	ac	1.8757	0
0.470075	0.441947	2	Ag	7.0417	0
0.963786	0.0253574	2	ac	6.0646	0
0.627826	-0.478814	2	Ag	2.925	0
0.774047	0.122079	2	ac	1.4951	0
0.975334	-0.13783	2	pg	2.2083	1
0.606366	-0.586347	2	ac	3.2458	0
0.514913	0.355681	2	Ag	6.5833	0
0.629114	-0.217247	2	pg	2.8542	0
0.745668	-0.329452	2	ac	2.275	0
0.850809	0.388759	2	ac	2.4361	0
0.503157	0.405894	2	pg	6.3104	0
0.794825	-0.275848	2	ac	5.6056	1
0.859075	-0.2432	2	Ag	6.291	0
0.464441	0.428802	2	pg	6.7083	0
0.520189	-0.25693	2	pg	7	0
0.436555	0.3643	2	pg	2.0632	0
0.352276	0.402601	2	pg	3.0417	0
0.444731	-0.378305	2	pg	2.6667	0
0.327879	0.586301	2	pg	1.9083	1
0.838405	0.0518196	2	Ag	4.6021	0
0.806618	-0.0977396	2	Ag	4.6875	0
0.989073	0.103431	2	Ag	4.5	0
0.05252	-0.246101	2	ac	6.6667	0
0.0826385	-0.549778	2	pg	6.7083	#N/A
0.6308	-0.65842	2	Ag	4.7319	0
-0.610066	0.379897	2	ac	1.3333	0
0.169305	-0.0471999	2	pg	12.7028	0
0.37302	0.480019	2	Ag	2.7382	1
0.738129	-0.139554	2	pg	2.4486	0
0.138688	0.246352	2	Ag	4.1042	0
0.80426	-0.331115	2	ac	4.5674	#N/A
0.619462	0.0255186	2	Ag	2.3694	0
-0.0324434	0.389305	2	Ag	2.5264	0
0.96253	-0.113814	2	ac	4.9625	0
0.841317	0.214696	2	ac	4.3333	1
0.63701	0.815321	2	ac	2.4972	1
-0.294677	0.650078	2	pg	2.6312	1
0.673387	-0.677757	2	Ag	6.55	0
0.843031	-0.0161516	2	pg	6.691	0
0.925539	-0.182606	2	ac	2.9688	0
0.528518	-0.129825	2	pg	5.5111	0
-0.516525	0.249423	5	pg	2.2014	0
-0.367298	-0.0255855	5	Ag	6.4979	0
-0.496763	-0.0230614	5	Ag	5.6806	0
-0.727801	0.167364	5	ac	2.8194	0
-0.49286	-0.241245	5	ac	6.75	1
-0.771409	-0.0539265	5	ac	2.4639	0
-0.493784	-0.210595	5	pg	7.0903	0
-0.34681	-0.104208	5	pg	2.4208	0
-0.630611	0.116218	5	pg	1.6271	0
-0.62787	-0.034249	5	Ag	1.9479	0
-0.426078	-0.0952128	5	Ag	6.5604	0
-0.754865	0.0557915	5	ac	2.0403	0
-0.533166	-0.0684567	5	Ag	1.9465	0
-0.711629	0.100567	5	ac	2.3917	0
-0.45148	-0.100157	5	ac	4.8333	0
-0.566225	-0.0606989	5	pg	2.2993	1
-0.647175	0.0183645	5	ac	2.7722	0
-0.219237	-0.156225	5	Ag	2.2847	0
-0.847962	0.0394969	5	Ag	6.6875	0
-0.644723	-0.00201341	5	pg	2.4896	0
-0.395777	-0.15661	5	pg	4.7035	0
-0.44418	0.0138424	5	Ag	2.6153	0
-0.566155	-0.0277368	5	pg	2.6799	0
-0.759404	0.0951843	5	ac	1.7229	1
-0.668523	0.134789	5	ac	4.8083	0
-0.578646	-0.00915745	5	ac	6.6667	1
-0.737105	-0.0431376	5	ac	4.3333	1
-0.656184	-0.0574535	5	ac	2.4972	1
-0.967577	0.347755	5	Ag	9.9924	0
-0.330157	-0.0546115	5	pg	2.6312	1
-0.726747	0.0579447	5	pg	6.5764	0
-0.587942	-0.0942076	5	Ag	6.55	0
-0.654695	-0.00466264	5	Ag	3.675	0
-0.304349	-0.216465	5	Ag	14.1458	1
-0.760811	-0.233806	5	Ag	4.5049	1
-0.635082	-0.0460488	5	Ag	6.7139	0
-0.448562	-0.0734292	5	Ag	1.1042	0
-0.709454	-0.00625948	5	pg	0.9715	0
-0.496674	-0.0917724	5	Ag	5.3382	0
-0.709322	0.121618	5	pg	4.6722	0
-0.638877	0.101277	5	ac	7	0
-0.665582	-0.0243836	5	ac	2.291	0
-0.52194	-0.118168	5	ac	2.4951	0
-0.682994	0.00659691	5	pg	6.7292	0
-0.285893	0.0918515	5	Ag	6.5986	0
-0.411625	0.0557075	5	Ag	2.7812	1
-0.590952	-0.125911	5	ac	6.5618	0
-0.733587	0.226669	5	Ag	4.1028	0
-0.633199	0.051422	5	pg	6.7604	0
-0.511845	0.0565222	5	pg	6.691	0
-0.454117	-0.251914	5	ac	2.9688	0
-0.518197	0.111474	5	Ag	6.5854	0
-0.608706	0.0375435	5	ac	2.6222	0
-0.232372	-0.0798872	5	pg	2.7111	0
-0.643554	-0.0257784	5	pg	6.5312	0
-0.704789	-0.0377467	5	pg	5.5111	0
-0.544249	0.0845384	5	ac	7.0417	0
-0.363888	-0.0177251	5	ac	2.5417	0
-0.781312	0.0487454	5	ac	2.3583	0
-0.60376	-0.272544	5	ac	4.5833	1
-0.773147	0.198522	5	Ag	2.7708	#N/A
-0.655932	0.0295447	5	Ag	2.0285	0
0.976542	0.467945	1	Ag	9.9924	0
-0.514351	-0.21784	5	pg	6.5271	0
-0.439356	-0.0471213	5	Ag	1.9854	0
-0.756453	0.00167886	5	ac	1.9257	0
-0.697222	0.00349829	5	Ag	6.8528	0
-0.643626	0.0111629	5	ac	2.7451	0
-0.347208	-0.227886	5	Ag	2.4021	0
-0.358367	-0.0862729	5	pg	12.6042	0
-0.488179	-0.0172487	5	Ag	2.7285	0
-0.485348	-0.10306	5	Ag	4.4917	1
-0.587636	0.188919	5	ac	6.5278	0
-0.574674	0.0403527	5	Ag	6.9569	0
-0.626407	0.039812	5	ac	6.6514	0
-0.662763	-0.135231	5	pg	2.3875	0
-0.435597	-0.105979	5	Ag	2.3319	0
-0.693259	-0.0461653	5	ac	3.0729	1
-0.717686	0.0480204	5	ac	4.6785	0
-0.324527	0.125764	5	pg	6.8958	0
-0.180975	-0.21651	5	Ag	4.75	0
-0.285165	-0.134858	5	pg	2.375	0
-0.844428	0.191804	5	pg	2.2625	0
-0.61147	0.000223317	5	pg	6.5681	0
-0.484777	-0.120229	5	ac	2.3639	0
-0.780192	0.0261923	5	pg	2.4868	0
-0.600731	-0.0699581	5	ac	2.8694	0
-0.725359	0.0953327	5	ac	1.2382	0
-0.184563	-0.0814521	5	ac	4.9583	0
-0.539626	0.0836762	5	Ag	6.6667	0
-0.587216	-0.18686	5	pg	2.6062	0
-0.322164	-0.128257	5	Ag	2.5556	0
-0.545732	-0.0292903	5	ac	2.1812	0
-0.25061	-0.0021748	5	ac	6.8271	1
-0.73443	-0.0136362	5	pg	2.1903	0
-0.464726	-0.156908	5	pg	4.6667	0
-0.597906	-0.0479537	5	pg	4.6667	0
-0.481146	-0.0103065	5	ac	9.75	0
-0.668901	0.062626	5	pg	0.5625	0
-0.403475	-0.0911318	5	ac	1.8757	0
-0.44409	-0.119673	5	Ag	7.0417	0
-0.536461	-0.285186	5	ac	6.0646	0
-0.704608	0.189102	5	Ag	2.925	0
-0.610876	0.129541	5	ac	1.4951	0
-0.680289	0.024927	5	pg	2.2083	1
-0.588357	0.157319	5	ac	3.2458	0
-0.744728	-0.0140379	5	Ag	6.5833	0
-0.318181	-0.121813	5	pg	2.8542	0
-0.809618	0.032214	5	ac	2.275	0
-0.686482	0.235041	5	ac	2.4361	0
-0.197265	-0.138435	5	pg	6.3104	0
-0.604086	-0.0757396	5	ac	5.6056	1
-0.624288	-0.0597811	5	Ag	6.291	0
-0.56447	-0.0595556	5	pg	6.7083	0
-0.492803	-0.133983	5	pg	7	0
-0.681376	0.105303	5	pg	2.0632	0
-0.380035	-0.0995976	5	pg	3.0417	0
-0.519256	-0.124286	5	pg	2.6667	0
-0.385168	-0.0425903	5	ac	2.459	1
-0.288926	-0.120652	5	pg	5.3132	1
-0.702028	0.0798556	5	pg	1.9083	1
-0.753199	0.0631369	5	Ag	4.6021	0
-0.326329	-0.0625127	5	Ag	4.6875	0
-0.718025	0.0543768	5	Ag	4.5	0
-0.63235	-0.101605	5	ac	6.6667	0
-0.476472	-0.0719319	5	pg	6.7083	#N/A
-0.506384	0.00572911	5	pg	12.7028	0
-0.486688	0.0727998	5	Ag	2.7382	1
-0.880291	0.0628457	5	pg	2.4486	0
-0.546263	-0.0107665	5	Ag	4.1042	0
-0.555687	-0.0209998	5	Ag	2.3694	0
-0.548993	0.182275	5	pg	1.9021	0
-0.414009	-0.230374	5	Ag	2.5264	0
-0.430141	-0.177837	5	Ag	1.2708	1

## Sheet: F3
time_abr	Relative abundance (%)	OTU
1_ac	2.57216	Bifidobacterium_1
1_ac	30.867	Escherichia_coli_2
1_ac	15.045	Staphylococcus_epidermidis_3
1_ac	2.17585	Klebsiella_4
1_ac	6.97857	Enterococcus_faecium_5
1_ac	1.83875	Streptococcus_salivarius_subsp_thermophilus_6
1_ac	10.8302	ratAN060301C_7
1_ac	0.00990778	Blautia_8
1_ac	0.683804	Veillonella_9
1_ac	0.563458	Ruminococcus_gnavus_CC55_001C_10
1_ac	0.23153	Streptococcus_11
1_ac	0.00014811	Bifidobacterium_12
1_ac	0.0221386	Bifidobacterium_bifidum_NCIMB_41171_13
1_ac	0.802028	Bacteroides_14
1_ac	3.82205	Streptococcus_gallolyticus_subsp_macedonicus_16
1_ac	23.5573	Other
1_Ag	13.7509	Bifidobacterium_1
1_Ag	24.9225	Escherichia_coli_2
1_Ag	20.4645	Staphylococcus_epidermidis_3
1_Ag	4.87602	Klebsiella_4
1_Ag	6.10872	Enterococcus_faecium_5
1_Ag	0.0936652	Streptococcus_salivarius_subsp_thermophilus_6
1_Ag	0.166087	ratAN060301C_7
1_Ag	0	Blautia_8
1_Ag	0.00098913	Veillonella_9
1_Ag	0.000923002	Ruminococcus_gnavus_CC55_001C_10
1_Ag	1.19994	Streptococcus_11
1_Ag	0.0012179	Bifidobacterium_12
1_Ag	0.16722	Bifidobacterium_bifidum_NCIMB_41171_13
1_Ag	0.377589	Bacteroides_14
1_Ag	0.419674	Streptococcus_gallolyticus_subsp_macedonicus_16
1_Ag	27.4501	Other
1_none	5.81747	Bifidobacterium_1
1_none	32.9404	Escherichia_coli_2
1_none	23.3249	Staphylococcus_epidermidis_3
1_none	2.33097	Klebsiella_4
1_none	8.65203	Enterococcus_faecium_5
1_none	1.46121	Streptococcus_salivarius_subsp_thermophilus_6
1_none	1.87459	ratAN060301C_7
1_none	0.854231	Blautia_8
1_none	0.016517	Veillonella_9
1_none	1.11753	Ruminococcus_gnavus_CC55_001C_10
1_none	0.204684	Streptococcus_11
1_none	0.0170906	Bifidobacterium_12
1_none	0.237007	Bifidobacterium_bifidum_NCIMB_41171_13
1_none	0.567897	Bacteroides_14
1_none	1.89679	Streptococcus_gallolyticus_subsp_macedonicus_16
1_none	18.6867	Other
1_pg	4.89266	Bifidobacterium_1
1_pg	36.3256	Escherichia_coli_2
1_pg	4.38871	Staphylococcus_epidermidis_3
1_pg	4.33435	Klebsiella_4
1_pg	11.3971	Enterococcus_faecium_5
1_pg	0.489034	Streptococcus_salivarius_subsp_thermophilus_6
1_pg	3.4618	ratAN060301C_7
1_pg	0.000245898	Blautia_8
1_pg	0.012256	Veillonella_9
1_pg	0.00175133	Ruminococcus_gnavus_CC55_001C_10
1_pg	3.33481	Streptococcus_11
1_pg	0.0174978	Bifidobacterium_12
1_pg	0.0988525	Bifidobacterium_bifidum_NCIMB_41171_13
1_pg	0.0236601	Bacteroides_14
1_pg	3.54437	Streptococcus_gallolyticus_subsp_macedonicus_16
1_pg	27.6774	Other
2_ac	2.27563	Bifidobacterium_1
2_ac	3.01633	Escherichia_coli_2
2_ac	23.9033	Staphylococcus_epidermidis_3
2_ac	1.31168	Klebsiella_4
2_ac	23.6939	Enterococcus_faecium_5
2_ac	8.06762	Streptococcus_salivarius_subsp_thermophilus_6
2_ac	1.81577	ratAN060301C_7
2_ac	0.000195232	Blautia_8
2_ac	0.0659599	Veillonella_9
2_ac	0.285753	Ruminococcus_gnavus_CC55_001C_10
2_ac	14.7294	Streptococcus_11
2_ac	0	Bifidobacterium_12
2_ac	0.000103853	Bifidobacterium_bifidum_NCIMB_41171_13
2_ac	5.97226	Bacteroides_14
2_ac	0.0954551	Streptococcus_gallolyticus_subsp_macedonicus_16
2_ac	14.7667	Other
2_Ag	1.60441	Bifidobacterium_1
2_Ag	36.5173	Escherichia_coli_2
2_Ag	8.17098	Staphylococcus_epidermidis_3
2_Ag	16.3574	Klebsiella_4
2_Ag	16.3277	Enterococcus_faecium_5
2_Ag	3.57391	Streptococcus_salivarius_subsp_thermophilus_6
2_Ag	2.54472	ratAN060301C_7
2_Ag	0	Blautia_8
2_Ag	1.18632	Veillonella_9
2_Ag	0	Ruminococcus_gnavus_CC55_001C_10
2_Ag	5.4369	Streptococcus_11
2_Ag	0.00256646	Bifidobacterium_12
2_Ag	0	Bifidobacterium_bifidum_NCIMB_41171_13
2_Ag	1.44282	Bacteroides_14
2_Ag	0.00128994	Streptococcus_gallolyticus_subsp_macedonicus_16
2_Ag	6.83363	Other
2_none	36.7647	Bifidobacterium_1
2_none	19.7819	Escherichia_coli_2
2_none	6.37611	Staphylococcus_epidermidis_3
2_none	2.34217	Klebsiella_4
2_none	2.68983	Enterococcus_faecium_5
2_none	8.05056	Streptococcus_salivarius_subsp_thermophilus_6
2_none	2.50396	ratAN060301C_7
2_none	0.019104	Blautia_8
2_none	1.59136	Veillonella_9
2_none	1.81549	Ruminococcus_gnavus_CC55_001C_10
2_none	0.0871379	Streptococcus_11
2_none	0.83571	Bifidobacterium_12
2_none	2.95113	Bifidobacterium_bifidum_NCIMB_41171_13
2_none	1.43064	Bacteroides_14
2_none	1.13882	Streptococcus_gallolyticus_subsp_macedonicus_16
2_none	11.6213	Other
2_pg	3.02149	Bifidobacterium_1
2_pg	23.7128	Escherichia_coli_2
2_pg	8.36751	Staphylococcus_epidermidis_3
2_pg	17.2985	Klebsiella_4
2_pg	13.614	Enterococcus_faecium_5
2_pg	7.1155	Streptococcus_salivarius_subsp_thermophilus_6
2_pg	5.08605	ratAN060301C_7
2_pg	0	Blautia_8
2_pg	1.57955	Veillonella_9
2_pg	0	Ruminococcus_gnavus_CC55_001C_10
2_pg	5.4597	Streptococcus_11
2_pg	0.000140595	Bifidobacterium_12
2_pg	0	Bifidobacterium_bifidum_NCIMB_41171_13
2_pg	0.817288	Bacteroides_14
2_pg	0.00784894	Streptococcus_gallolyticus_subsp_macedonicus_16
2_pg	13.9196	Other
3_ac	29.2988	Bifidobacterium_1
3_ac	8.7216	Escherichia_coli_2
3_ac	1.02605	Staphylococcus_epidermidis_3
3_ac	12.6052	Klebsiella_4
3_ac	4.37284	Enterococcus_faecium_5
3_ac	3.21358	Streptococcus_salivarius_subsp_thermophilus_6
3_ac	1.63487	ratAN060301C_7
3_ac	2.23809	Blautia_8
3_ac	3.85525	Veillonella_9
3_ac	2.19232	Ruminococcus_gnavus_CC55_001C_10
3_ac	0.132085	Streptococcus_11
3_ac	3.80484	Bifidobacterium_12
3_ac	2.02248	Bifidobacterium_bifidum_NCIMB_41171_13
3_ac	3.61551	Bacteroides_14
3_ac	0.42404	Streptococcus_gallolyticus_subsp_macedonicus_16
3_ac	20.8424	Other
3_Ag	41.1277	Bifidobacterium_1
3_Ag	12.2533	Escherichia_coli_2
3_Ag	1.19769	Staphylococcus_epidermidis_3
3_Ag	7.39369	Klebsiella_4
3_Ag	3.62231	Enterococcus_faecium_5
3_Ag	5.61595	Streptococcus_salivarius_subsp_thermophilus_6
3_Ag	1.72481	ratAN060301C_7
3_Ag	0.635611	Blautia_8
3_Ag	2.45497	Veillonella_9
3_Ag	1.36102	Ruminococcus_gnavus_CC55_001C_10
3_Ag	0.10979	Streptococcus_11
3_Ag	5.79429	Bifidobacterium_12
3_Ag	1.36865	Bifidobacterium_bifidum_NCIMB_41171_13
3_Ag	0.530122	Bacteroides_14
3_Ag	1.94477	Streptococcus_gallolyticus_subsp_macedonicus_16
3_Ag	12.8653	Other
3_none	53.8743	Bifidobacterium_1
3_none	10.7549	Escherichia_coli_2
3_none	1.37389	Staphylococcus_epidermidis_3
3_none	4.72724	Klebsiella_4
3_none	1.42537	Enterococcus_faecium_5
3_none	5.39999	Streptococcus_salivarius_subsp_thermophilus_6
3_none	1.28208	ratAN060301C_7
3_none	0.145783	Blautia_8
3_none	1.66056	Veillonella_9
3_none	1.41863	Ruminococcus_gnavus_CC55_001C_10
3_none	0.0628044	Streptococcus_11
3_none	2.11068	Bifidobacterium_12
3_none	3.26952	Bifidobacterium_bifidum_NCIMB_41171_13
3_none	1.43695	Bacteroides_14
3_none	0.162607	Streptococcus_gallolyticus_subsp_macedonicus_16
3_none	10.8947	Other
3_pg	35.9769	Bifidobacterium_1
3_pg	9.4553	Escherichia_coli_2
3_pg	1.07399	Staphylococcus_epidermidis_3
3_pg	9.42879	Klebsiella_4
3_pg	2.73836	Enterococcus_faecium_5
3_pg	9.51321	Streptococcus_salivarius_subsp_thermophilus_6
3_pg	2.01223	ratAN060301C_7
3_pg	1.22407	Blautia_8
3_pg	2.13215	Veillonella_9
3_pg	0.0572301	Ruminococcus_gnavus_CC55_001C_10
3_pg	0.224916	Streptococcus_11
3_pg	5.00398	Bifidobacterium_12
3_pg	3.19247	Bifidobacterium_bifidum_NCIMB_41171_13
3_pg	0.644684	Bacteroides_14
3_pg	1.61913	Streptococcus_gallolyticus_subsp_macedonicus_16
3_pg	15.7026	Other
4_ac	56.2155	Bifidobacterium_1
4_ac	6.03381	Escherichia_coli_2
4_ac	0.0304349	Staphylococcus_epidermidis_3
4_ac	3.82636	Klebsiella_4
4_ac	2.46476	Enterococcus_faecium_5
4_ac	0.352649	Streptococcus_salivarius_subsp_thermophilus_6
4_ac	0.389081	ratAN060301C_7
4_ac	1.05487	Blautia_8
4_ac	2.15108	Veillonella_9
4_ac	4.5537	Ruminococcus_gnavus_CC55_001C_10
4_ac	0.323485	Streptococcus_11
4_ac	1.85875	Bifidobacterium_12
4_ac	1.40438	Bifidobacterium_bifidum_NCIMB_41171_13
4_ac	2.10642	Bacteroides_14
4_ac	2.11164	Streptococcus_gallolyticus_subsp_macedonicus_16
4_ac	15.123	Other
4_Ag	63.398	Bifidobacterium_1
4_Ag	3.55344	Escherichia_coli_2
4_Ag	0.0573321	Staphylococcus_epidermidis_3
4_Ag	5.43644	Klebsiella_4
4_Ag	4.06202	Enterococcus_faecium_5
4_Ag	0.875025	Streptococcus_salivarius_subsp_thermophilus_6
4_Ag	1.55375	ratAN060301C_7
4_Ag	0.179006	Blautia_8
4_Ag	2.09198	Veillonella_9
4_Ag	2.41689	Ruminococcus_gnavus_CC55_001C_10
4_Ag	1.95737	Streptococcus_11
4_Ag	3.98403	Bifidobacterium_12
4_Ag	0.997695	Bifidobacterium_bifidum_NCIMB_41171_13
4_Ag	0.145927	Bacteroides_14
4_Ag	0.976434	Streptococcus_gallolyticus_subsp_macedonicus_16
4_Ag	8.31468	Other
4_none	69.0617	Bifidobacterium_1
4_none	6.63724	Escherichia_coli_2
4_none	0.0449777	Staphylococcus_epidermidis_3
4_none	1.60558	Klebsiella_4
4_none	1.6166	Enterococcus_faecium_5
4_none	0.481469	Streptococcus_salivarius_subsp_thermophilus_6
4_none	1.13483	ratAN060301C_7
4_none	0.460134	Blautia_8
4_none	0.962207	Veillonella_9
4_none	1.62148	Ruminococcus_gnavus_CC55_001C_10
4_none	0.0683606	Streptococcus_11
4_none	1.36823	Bifidobacterium_12
4_none	1.5291	Bifidobacterium_bifidum_NCIMB_41171_13
4_none	1.99038	Bacteroides_14
4_none	0.862821	Streptococcus_gallolyticus_subsp_macedonicus_16
4_none	10.5549	Other
4_pg	61.4176	Bifidobacterium_1
4_pg	6.44694	Escherichia_coli_2
4_pg	0.0340974	Staphylococcus_epidermidis_3
4_pg	1.4894	Klebsiella_4
4_pg	2.80837	Enterococcus_faecium_5
4_pg	1.47626	Streptococcus_salivarius_subsp_thermophilus_6
4_pg	1.28979	ratAN060301C_7
4_pg	1.09915	Blautia_8
4_pg	1.31467	Veillonella_9
4_pg	1.58916	Ruminococcus_gnavus_CC55_001C_10
4_pg	0.261716	Streptococcus_11
4_pg	1.97732	Bifidobacterium_12
4_pg	3.37622	Bifidobacterium_bifidum_NCIMB_41171_13
4_pg	1.07641	Bacteroides_14
4_pg	0.263693	Streptococcus_gallolyticus_subsp_macedonicus_16
4_pg	14.0792	Other
5_ac	49.4867	Bifidobacterium_1
5_ac	0.664412	Escherichia_coli_2
5_ac	0.00395922	Staphylococcus_epidermidis_3
5_ac	0.112882	Klebsiella_4
5_ac	0.155474	Enterococcus_faecium_5
5_ac	2.03578	Streptococcus_salivarius_subsp_thermophilus_6
5_ac	0.858779	ratAN060301C_7
5_ac	11.3347	Blautia_8
5_ac	0.492557	Veillonella_9
5_ac	2.69924	Ruminococcus_gnavus_CC55_001C_10
5_ac	0.0407012	Streptococcus_11
5_ac	0.0639114	Bifidobacterium_12
5_ac	0.964315	Bifidobacterium_bifidum_NCIMB_41171_13
5_ac	0.177114	Bacteroides_14
5_ac	0.243286	Streptococcus_gallolyticus_subsp_macedonicus_16
5_ac	30.6662	Other
5_Ag	51.8582	Bifidobacterium_1
5_Ag	0.857615	Escherichia_coli_2
5_Ag	0.00215556	Staphylococcus_epidermidis_3
5_Ag	0.119245	Klebsiella_4
5_Ag	0.239489	Enterococcus_faecium_5
5_Ag	2.02234	Streptococcus_salivarius_subsp_thermophilus_6
5_Ag	0.867011	ratAN060301C_7
5_Ag	7.13285	Blautia_8
5_Ag	1.14945	Veillonella_9
5_Ag	3.53731	Ruminococcus_gnavus_CC55_001C_10
5_Ag	0.0287214	Streptococcus_11
5_Ag	0.313435	Bifidobacterium_12
5_Ag	0.770042	Bifidobacterium_bifidum_NCIMB_41171_13
5_Ag	0.424478	Bacteroides_14
5_Ag	1.41815	Streptococcus_gallolyticus_subsp_macedonicus_16
5_Ag	29.2595	Other
5_none	44.1375	Bifidobacterium_1
5_none	0.885919	Escherichia_coli_2
5_none	0.00275318	Staphylococcus_epidermidis_3
5_none	0.191974	Klebsiella_4
5_none	0.195311	Enterococcus_faecium_5
5_none	1.94483	Streptococcus_salivarius_subsp_thermophilus_6
5_none	1.45803	ratAN060301C_7
5_none	11.7312	Blautia_8
5_none	0.574738	Veillonella_9
5_none	1.72424	Ruminococcus_gnavus_CC55_001C_10
5_none	0.0255493	Streptococcus_11
5_none	0.137407	Bifidobacterium_12
5_none	0.422177	Bifidobacterium_bifidum_NCIMB_41171_13
5_none	0.350798	Bacteroides_14
5_none	0.435517	Streptococcus_gallolyticus_subsp_macedonicus_16
5_none	35.7821	Other
5_pg	49.16	Bifidobacterium_1
5_pg	0.322259	Escherichia_coli_2
5_pg	0.000889093	Staphylococcus_epidermidis_3
5_pg	0.389427	Klebsiella_4
5_pg	0.414504	Enterococcus_faecium_5
5_pg	2.83894	Streptococcus_salivarius_subsp_thermophilus_6
5_pg	0.937591	ratAN060301C_7
5_pg	10.7081	Blautia_8
5_pg	1.34983	Veillonella_9
5_pg	1.21187	Ruminococcus_gnavus_CC55_001C_10
5_pg	0.0315193	Streptococcus_11
5_pg	0.217462	Bifidobacterium_12
5_pg	0.804044	Bifidobacterium_bifidum_NCIMB_41171_13
5_pg	0.661671	Bacteroides_14
5_pg	0.228076	Streptococcus_gallolyticus_subsp_macedonicus_16
5_pg	30.7238	Other

## Sheet: F4+eT11+eT12+eT13
NMDS1	NMDS2	time	abr	abl	age_sample	pet	birthmode	bf.sample	grav	sib.5y	rm	abd
-0.559391	0.612906	1	none	#N/A	1	none	1	1	1	0	23	0
-0.951352	-0.280631	1	none	#N/A	1	dog(s)	1	1	4	0	#N/A	0
0.619362	0.888845	1	none	#N/A	2	dog(s)	2	0	1	0	#N/A	0
-0.0151965	1.10399	1	none	#N/A	1	cat(s)	2	1	2	0	8	0
-0.583717	-0.803433	1	none	#N/A	1	other	1	0	2	1	4	0
0.0858048	0.867404	1	none	#N/A	1	none	1	1	4	0	8	0
-0.160579	-0.216881	1	none	#N/A	1	none	1	0	1	1	13.25	0
-0.50137	0.360532	1	none	#N/A	2	other	1	1	2	1	2	0
-0.683148	1.33306	1	none	#N/A	1	none	1	1	4	1	4	0
0.161746	-0.118465	1	none	#N/A	1	dog(s)	1	1	3	1	#N/A	0
-0.453562	-0.489438	1	none	#N/A	1	none	2	1	2	1	7	0
-0.362369	-0.256779	1	none	#N/A	2	cat(s)	1	0	2	1	2.5	0
-0.364781	0.0198969	1	none	#N/A	1	none	1	1	3	1	2	0
1.01877	0.49325	1	none	#N/A	1	none	1	1	2	1	2	0
-0.315765	-0.898607	1	none	#N/A	2	none	1	1	1	0	6	0
-0.276769	0.254162	1	none	#N/A	1	none	1	1	3	1	7	0
-0.828497	0.0706784	1	none	#N/A	1	none	1	1	2	1	5.75	0
-0.955485	-0.744403	1	none	#N/A	1	none	2	1	2	0	9	0
-0.635333	-0.017087	1	none	#N/A	3	none	1	1	2	1	0	0
-0.60802	-0.631807	1	none	#N/A	1	none	1	1	4	1	#N/A	0
-0.675828	-0.463199	1	none	#N/A	1	other	1	1	3	0	2	0
-0.967505	0.739493	1	none	#N/A	1	cat(s)	1	1	2	1	3	0
-0.525752	-0.302687	1	none	#N/A	2	other	1	1	2	0	4.5	0
-0.955485	-0.744403	1	none	#N/A	1	cat(s)	1	0	2	1	5	0
-0.500172	-0.761316	1	none	#N/A	1	none	1	1	1	0	7	0
-0.24144	0.955209	1	none	#N/A	1	dog(s)	1	1	3	1	5	0
-0.500172	-0.761316	1	none	#N/A	1	cat(s) + dog(s)	1	1	2	0	7	0
-0.453622	-0.830722	1	none	#N/A	1	cat(s) + dog(s)	1	1	3	0	2	0
-0.20099	-0.255446	1	none	#N/A	1	cat(s)	1	1	7	0	#N/A	0
-1.16054	1.15162	1	none	#N/A	1	none	1	1	2	1	14	0
-0.877811	-0.212361	1	none	#N/A	1	none	1	1	1	0	3	0
1.64017	-0.934923	1	none	#N/A	1	cat(s)	1	0	4	0	25	0
0.688506	-0.782288	1	none	#N/A	2	other	2	1	1	0	11	0
0.281948	0.385798	1	none	#N/A	2	none	2	1	2	1	8	0
0.0406615	0.0691304	1	none	#N/A	1	none	1	1	2	1	5	0
-0.71291	-0.272584	1	none	#N/A	1	other	1	1	2	1	8	0
0.279029	0.966676	1	none	#N/A	1	cat(s)	1	1	1	0	8	0
-0.491995	0.0376749	1	none	#N/A	1	dog(s)	1	1	3	0	3	0
-0.955485	-0.744403	1	none	#N/A	2	none	2	1	2	1	5	0
-1.26316	0.763814	1	none	#N/A	1	cat(s)	1	1	2	1	#N/A	0
0.723147	0.198203	1	none	#N/A	1	none	1	1	1	0	2	0
0.103885	-0.0784765	1	none	#N/A	4	cat(s)	1	1	1	0	9	0
-0.0151965	1.10399	1	none	#N/A	1	cat(s)	1	1	1	0	2	0
-0.0953614	0.342719	1	none	#N/A	1	cat(s)	1	1	2	1	5	0
-0.335745	0.323739	1	none	#N/A	1	none	1	1	2	0	8	0
1.13364	0.0200747	1	none	#N/A	1	other	2	0	1	0	48	0
0.107407	0.111874	1	none	#N/A	0	none	1	0	9	1	3	0
-0.110891	-0.791978	1	none	#N/A	1	dog(s)	1	1	2	1	3	0
-0.0960662	-0.253895	1	none	#N/A	1	none	1	1	2	0	5	0
-0.0255277	0.516192	1	none	#N/A	1	none	1	1	2	1	1	0
-0.583717	-0.803433	1	none	#N/A	1	none	1	0	2	1	2	0
0.132975	0.320802	1	none	#N/A	1	none	1	1	4	1	4	0
-0.594818	-0.234878	1	none	#N/A	1	none	1	1	1	0	6	0
-0.324335	-0.299028	1	none	#N/A	1	none	1	0	1	1	48	0
0.141562	0.287686	1	none	#N/A	1	none	1	0	1	1	48	0
-0.186638	0.334555	2	none	#N/A	8	other	1	1	4	1	0	0
0.0547276	-0.626474	2	none	#N/A	6	none	1	1	4	1	5	0
-0.510741	0.290376	2	none	#N/A	5	none	1	0	1	0	23	0
0.0302617	0.101884	2	none	#N/A	8	dog(s)	1	1	4	0	#N/A	0
0.287992	-1.57976	2	none	#N/A	6	dog(s)	2	0	1	0	#N/A	0
1.01638	0.722892	2	none	#N/A	6	cat(s)	2	0	2	0	8	0
-0.643502	-0.332781	2	none	#N/A	7	other	1	0	2	1	4	0
-0.231589	-0.568951	2	none	#N/A	6	none	1	1	2	1	3	0
-0.012518	0.929362	2	none	#N/A	7	none	1	1	4	0	8	0
0.432844	0.494312	2	none	#N/A	4	cat(s)	1	1	2	1	2	0
0.0422889	-0.00955221	2	none	#N/A	7	none	1	0	1	1	13.25	0
1.56948	-0.222707	2	none	#N/A	7	none	1	1	1	0	13	0
-0.235788	0.395774	2	none	#N/A	5	other	1	1	2	1	2	0
-0.0646307	0.0319948	2	none	#N/A	7	none	1	1	4	1	4	0
-0.304291	0.247036	2	none	#N/A	6	dog(s)	1	1	3	1	#N/A	0
-0.799919	-0.746716	2	none	#N/A	5	cat(s)	1	0	2	1	2.5	0
-0.674791	-0.418448	2	none	#N/A	6	none	1	1	3	1	2	0
0.578113	0.318748	2	none	#N/A	8	none	1	1	2	1	2	0
-0.337856	-0.62543	2	none	#N/A	6	none	1	0	2	1	#N/A	0
-0.34781	0.145782	2	none	#N/A	8	none	1	1	1	0	6	0
-0.29215	0.046825	2	none	#N/A	5	none	1	0	1	0	6.75	0
-0.380756	-0.660663	2	none	#N/A	8	none	1	1	3	1	7	0
0.872006	0.47026	2	none	#N/A	8	none	1	1	1	0	4	0
-0.75287	0.094119	2	none	#N/A	2	none	1	1	1	0	4	0
0.553403	-1.2493	2	none	#N/A	7	none	1	1	2	1	12.5	0
-0.719379	0.142113	2	none	#N/A	7	none	1	1	2	1	5.75	0
0.105346	-0.377289	2	none	#N/A	7	none	2	1	2	0	9	0
-0.558102	0.686574	2	none	#N/A	8	none	1	0	2	1	0.5	0
-0.999726	-0.224715	2	none	#N/A	6	none	1	1	2	1	0	0
-0.949312	-0.394373	2	none	#N/A	5	none	1	1	4	1	#N/A	0
-0.935273	-0.259928	2	none	#N/A	6	other	1	1	3	0	2	0
-0.096559	1.36259	2	none	#N/A	8	cat(s)	1	0	2	1	3	0
-0.697517	1.04903	2	none	#N/A	8	cat(s)	1	1	3	0	3	0
0.818645	0.0949924	2	none	#N/A	6	none	1	1	4	1	8	0
-0.264101	-0.770973	2	none	#N/A	7	other	1	1	2	0	4.5	0
-0.591139	0.108292	2	none	#N/A	6	cat(s)	1	0	2	1	5	0
-0.661203	-0.267407	2	none	#N/A	6	cat(s)	1	1	1	0	3	0
-0.644352	-0.377095	2	none	#N/A	8	none	1	1	1	0	7	0
-0.0770259	-0.803328	2	none	#N/A	2	other	1	1	5	1	5	0
0.222461	-0.0804381	2	none	#N/A	6	dog(s)	1	1	3	1	5	0
0.127203	0.392248	2	none	#N/A	6	cat(s) + dog(s)	1	0	2	0	7	0
0.0312984	-0.0806748	2	none	#N/A	5	none	1	0	2	0	12	0
-0.674658	-0.215313	2	none	#N/A	5	cat(s) + dog(s)	1	1	3	0	2	0
-0.0805119	-0.0768444	2	none	#N/A	3	cat(s)	1	1	7	0	#N/A	0
-0.540372	-0.176164	2	none	#N/A	7	none	1	1	2	1	14	0
-0.401876	-0.889903	2	none	#N/A	7	none	1	1	1	0	3	0
0.977737	1.5309	2	none	#N/A	7	dog(s)	1	1	1	0	6	0
-0.12504	-0.0612461	2	none	#N/A	6	cat(s)	1	1	1	0	44	0
1.40805	0.480767	2	none	#N/A	7	cat(s)	1	0	4	0	25	0
1.91833	-0.42506	2	none	#N/A	6	other	2	1	1	0	11	0
-0.0616235	-0.136559	2	none	#N/A	5	none	2	1	2	1	8	0
-1.3177	0.148722	2	none	#N/A	5	other	1	1	2	1	8	0
-0.719379	0.142113	2	none	#N/A	7	none	1	1	2	1	5	0
-0.554095	-0.0153737	2	none	#N/A	7	other	1	1	2	1	8	0
-0.15662	1.11476	2	none	#N/A	5	cat(s)	1	1	1	0	6	0
0.75884	0.0795009	2	none	#N/A	6	cat(s)	1	1	1	0	8	0
0.613618	0.499612	2	none	#N/A	6	dog(s)	1	0	3	0	3	0
-0.223943	-1.06519	2	none	#N/A	6	none	2	1	2	1	5	0
1.91814	-0.425872	2	none	#N/A	6	cat(s)	1	1	2	1	#N/A	0
-0.202158	-0.141241	2	none	#N/A	6	none	1	1	2	1	0	0
-0.366849	-0.1128	2	none	#N/A	7	cat(s)	1	1	1	0	9	0
1.64016	-0.934946	2	none	#N/A	7	cat(s)	1	1	1	0	2	0
-0.500172	-0.761316	2	none	#N/A	1	none	1	1	2	1	2.5	0
-0.754781	-0.0250901	2	none	#N/A	7	cat(s)	1	1	2	1	5	0
-0.236026	1.00167	2	none	#N/A	7	none	1	1	2	0	8	0
-0.928847	-0.377604	2	none	#N/A	8	none	1	1	2	1	0.5	0
0.0215752	-0.866208	2	none	#N/A	6	other	2	0	1	0	48	0
0.0339738	-0.774495	2	none	#N/A	7	dog(s)	1	1	2	1	3	0
-0.694292	-0.367455	2	none	#N/A	7	none	1	1	2	0	5	0
-0.536315	-0.4666	2	none	#N/A	7	none	1	1	2	1	1	0
-0.270564	-0.587031	2	none	#N/A	7	none	1	0	2	1	2	0
-0.355642	-0.349239	2	none	#N/A	4	cat(s)	1	1	2	0	0	0
-0.107274	0.307102	2	none	#N/A	7	none	1	1	4	1	4	0
0.154609	0.120326	2	none	#N/A	7	none	1	1	1	0	6	0
-0.369842	-0.0886922	2	none	#N/A	7	none	1	0	1	1	48	0
0.0191221	0.0240808	2	none	#N/A	7	none	1	0	1	1	48	0
-0.526184	0.328182	3	none	#N/A	28	other	1	1	4	1	0	0
-0.949312	-0.394373	3	none	#N/A	30	none	1	1	4	1	5	0
-0.46155	0.242405	3	none	#N/A	31	none	1	0	1	0	23	0
-0.346998	0.301589	3	none	#N/A	28	dog(s)	1	1	4	0	#N/A	0
0.0855554	-0.202697	3	none	#N/A	27	dog(s)	2	0	1	0	#N/A	0
0.260214	0.560787	3	none	#N/A	32	cat(s)	2	0	2	0	8	0
-0.271599	-0.65419	3	none	#N/A	28	other	1	0	2	1	4	0
-0.921375	-0.628851	3	none	#N/A	31	none	1	1	2	1	3	0
-0.315592	0.810939	3	none	#N/A	30	none	1	1	4	0	8	0
-0.00912782	0.085202	3	none	#N/A	33	cat(s)	1	0	2	1	2	0
-0.76519	0.102106	3	none	#N/A	31	none	1	0	1	1	13.25	0
-0.22778	-0.697895	3	none	#N/A	32	none	1	1	1	0	13	0
-0.210115	0.317064	3	none	#N/A	29	other	1	1	2	1	2	0
-0.572055	0.246211	3	none	#N/A	28	none	1	1	4	1	4	0
-0.955485	-0.744403	3	none	#N/A	32	dog(s)	1	1	3	1	#N/A	0
0.079753	-0.165518	3	none	#N/A	27	none	2	1	2	1	7	0
-0.935273	-0.259928	3	none	#N/A	32	cat(s)	1	0	2	1	2.5	0
-0.674791	-0.418448	3	none	#N/A	24	none	1	1	3	1	2	0
0.701434	0.589126	3	none	#N/A	27	none	1	1	2	1	2	0
-0.522	-0.452816	3	none	#N/A	31	none	1	0	2	1	#N/A	0
-0.258177	0.262215	3	none	#N/A	29	none	1	1	1	0	6	0
-0.328219	0.255807	3	none	#N/A	27	none	1	0	1	0	6.75	0
-0.393656	-0.33236	3	none	#N/A	29	none	1	1	3	1	7	0
0.128477	1.17659	3	none	#N/A	32	none	1	1	1	0	4	0
-0.560369	-0.0441863	3	none	#N/A	30	none	1	1	1	0	4	0
-0.568213	-0.873858	3	none	#N/A	33	none	1	1	2	1	12.5	0
0.153852	-0.231964	3	none	#N/A	28	none	1	1	3	0	0.5	0
-0.639082	0.245941	3	none	#N/A	32	none	1	1	2	1	5.75	0
0.222794	-0.538019	3	none	#N/A	29	none	2	1	2	0	9	0
0.0297035	-0.423815	3	none	#N/A	30	none	1	0	2	1	0.5	0
0.217891	-0.0336865	3	none	#N/A	25	none	1	1	2	1	0	0
-0.704762	-0.0276104	3	none	#N/A	33	none	1	1	4	1	#N/A	0
-0.284631	1.14205	3	none	#N/A	30	cat(s)	1	0	2	1	3	0
-0.157202	0.619574	3	none	#N/A	30	cat(s)	1	1	3	0	3	0
0.852908	0.763074	3	none	#N/A	34	none	1	1	4	1	8	0
-0.0492256	-0.838931	3	none	#N/A	28	other	1	1	2	0	4.5	0
-0.384097	-0.314007	3	none	#N/A	26	cat(s)	1	1	1	0	3	0
-0.817875	-0.583706	3	none	#N/A	30	none	1	1	1	0	7	0
-0.633599	0.108871	3	none	#N/A	21	other	1	1	5	1	5	0
0.0630559	-0.0195173	3	none	#N/A	28	dog(s)	1	0	3	1	5	0
0.0672412	0.332198	3	none	#N/A	22	cat(s) + dog(s)	1	0	2	0	7	0
-0.488038	0.310056	3	none	#N/A	29	none	1	0	2	0	12	0
-0.867403	-0.0218201	3	none	#N/A	29	cat(s) + dog(s)	1	1	3	0	2	0
-0.0712497	0.244491	3	none	#N/A	30	cat(s)	1	1	7	0	#N/A	0
-0.558954	0.179385	3	none	#N/A	24	none	1	1	2	1	14	0
-0.474796	-0.0626223	3	none	#N/A	30	none	1	1	1	0	3	0
0.364776	1.16358	3	none	#N/A	33	dog(s)	1	1	1	0	6	0
-0.19307	0.240571	3	none	#N/A	33	cat(s)	1	0	1	0	44	0
-1.08114	0.938206	3	none	#N/A	33	cat(s)	1	0	4	0	25	0
0.744713	0.634976	3	none	#N/A	27	other	2	1	1	0	11	0
-0.955485	-0.744403	3	none	#N/A	31	none	2	1	2	1	8	0
-0.891987	1.03206	3	none	#N/A	31	other	1	1	2	1	8	0
-0.401865	-0.057626	3	none	#N/A	28	none	1	1	2	1	5	0
-0.63671	0.164017	3	none	#N/A	31	other	1	1	2	1	8	0
-0.508757	1.11307	3	none	#N/A	28	cat(s)	1	1	1	0	6	0
0.672521	-0.826586	3	none	#N/A	29	cat(s)	1	1	1	0	8	0
-0.120609	0.375351	3	none	#N/A	28	dog(s)	1	0	3	0	3	0
-0.472889	-0.804721	3	none	#N/A	34	none	2	1	2	1	5	0
-0.727302	0.0327571	3	none	#N/A	28	cat(s)	1	1	2	1	#N/A	0
0.597412	0.228993	3	none	#N/A	28	none	1	1	1	0	2	0
-0.407417	-0.0781253	3	none	#N/A	27	none	1	1	2	1	0	0
-0.358032	-0.400766	3	none	#N/A	26	cat(s)	1	1	1	0	9	0
0.90503	0.895284	3	none	#N/A	29	cat(s)	1	0	1	0	2	0
0.100111	-0.103677	3	none	#N/A	27	none	1	0	2	1	2.5	0
-0.7111	0.158686	3	none	#N/A	29	cat(s)	1	1	2	1	5	0
-0.546034	1.06501	3	none	#N/A	32	none	1	1	2	0	8	0
-0.566112	-0.549428	3	none	#N/A	28	none	1	1	2	1	0.5	0
0.0871395	-0.128365	3	none	#N/A	28	other	2	0	1	0	48	0
-0.00875394	-0.129825	3	none	#N/A	27	none	1	0	9	1	3	0
0.145829	-0.463308	3	none	#N/A	27	dog(s)	1	1	2	1	3	0
-0.735964	-0.126867	3	none	#N/A	26	none	1	1	2	0	5	0
1.6402	-0.934887	3	none	#N/A	28	none	1	1	2	1	1	0
-0.867403	-0.0218201	3	none	#N/A	32	none	1	0	2	1	2	0
-0.663763	0.0501194	3	none	#N/A	23	cat(s)	1	1	2	0	0	0
-0.495413	-0.471366	3	none	#N/A	26	none	1	1	4	1	4	0
0.0972265	0.0430391	3	none	#N/A	29	none	1	1	1	0	6	0
-0.310148	0.0676329	3	none	#N/A	23	none	1	0	1	1	48	0
0.253877	-0.386426	3	none	#N/A	23	none	1	0	1	1	48	0
-0.708773	0.294178	4	none	#N/A	126	other	1	1	4	1	0	0
-0.272462	0.372841	4	none	#N/A	122	none	1	0	4	1	5	0
-0.353945	0.135419	4	none	#N/A	124	none	1	0	1	0	23	0
-0.00299913	0.143375	4	none	#N/A	119	dog(s)	1	0	4	0	#N/A	0
0.0379482	0.321056	4	none	#N/A	122	dog(s)	2	0	1	0	#N/A	0
-0.150982	-0.16574	4	none	#N/A	112	cat(s)	2	0	2	0	8	0
-0.0962057	-0.109635	4	none	#N/A	126	other	1	0	2	1	4	0
-0.645505	-0.162226	4	none	#N/A	122	none	1	1	2	1	3	0
-0.328084	0.234347	4	none	#N/A	124	none	1	0	4	0	8	0
-0.121129	0.143125	4	none	#N/A	130	cat(s)	1	0	2	1	2	0
-0.389286	0.00549771	4	none	#N/A	133	none	1	0	1	1	13.25	0
-0.100517	-0.475413	4	none	#N/A	125	none	1	1	1	0	13	0
-0.039412	0.228205	4	none	#N/A	116	other	1	1	2	1	2	0
0.234841	0.0747752	4	none	#N/A	127	none	1	1	4	1	4	0
-0.00147381	-0.00468921	4	none	#N/A	123	dog(s)	1	1	3	1	#N/A	0
-0.435038	-0.108192	4	none	#N/A	119	none	2	1	2	1	7	0
-0.592198	0.214722	4	none	#N/A	124	cat(s)	1	0	2	1	2.5	0
-0.227547	0.0383513	4	none	#N/A	119	none	1	1	3	1	2	0
-0.260896	-0.451897	4	none	#N/A	122	none	1	1	2	1	2	0
-0.349008	0.190629	4	none	#N/A	125	none	1	0	2	1	#N/A	0
-0.274019	0.136504	4	none	#N/A	119	none	1	1	1	0	6	0
-0.402722	0.172965	4	none	#N/A	125	none	1	0	1	0	6.75	0
-0.377105	-0.0329991	4	none	#N/A	119	none	1	1	3	1	7	0
0.128477	1.17659	4	none	#N/A	122	none	1	1	1	0	4	0
-0.511468	0.133267	4	none	#N/A	123	none	1	1	1	0	4	0
-0.679243	-0.241828	4	none	#N/A	128	none	1	1	2	1	12.5	0
-0.0572975	-0.363269	4	none	#N/A	121	none	1	1	3	0	0.5	0
-0.28455	0.305195	4	none	#N/A	121	none	1	1	2	1	5.75	0
-0.28715	0.267627	4	none	#N/A	125	none	1	0	2	1	0.5	0
-0.733768	0.233185	4	none	#N/A	127	none	1	0	2	1	0	0
-0.76161	0.0431981	4	none	#N/A	116	none	1	1	4	1	#N/A	0
-0.46964	0.159628	4	none	#N/A	120	other	1	1	3	0	2	0
-0.315948	-0.125557	4	none	#N/A	121	cat(s)	1	0	2	1	3	0
-0.197958	0.488581	4	none	#N/A	124	cat(s)	1	0	3	0	3	0
-0.729807	0.191289	4	none	#N/A	131	none	1	1	4	1	8	0
-0.495682	0.384745	4	none	#N/A	124	other	1	1	2	0	4.5	0
-0.35697	-0.0269928	4	none	#N/A	124	cat(s)	1	0	2	1	5	0
-0.236459	0.0882332	4	none	#N/A	117	cat(s)	1	0	1	0	3	0
-0.60841	-0.12088	4	none	#N/A	123	none	1	1	1	0	7	0
0.298418	-0.0449619	4	none	#N/A	119	other	1	1	5	1	5	0
-0.273404	-0.0462583	4	none	#N/A	119	dog(s)	1	0	3	1	5	0
-0.353304	-0.432293	4	none	#N/A	119	cat(s) + dog(s)	1	0	2	0	7	0
-0.322648	0.397977	4	none	#N/A	121	none	1	0	2	0	12	0
-0.563514	-0.0343821	4	none	#N/A	129	cat(s) + dog(s)	1	1	3	0	2	0
-0.368848	0.206852	4	none	#N/A	117	none	1	0	2	1	14	0
-0.457006	0.181674	4	none	#N/A	112	none	1	0	1	0	3	0
-0.253579	0.864395	4	none	#N/A	120	dog(s)	1	1	1	0	6	0
-0.288693	0.207935	4	none	#N/A	122	cat(s)	1	0	1	0	44	0
0.135857	-0.102311	4	none	#N/A	124	cat(s)	1	0	4	0	25	0
0.0640005	-0.0834097	4	none	#N/A	120	other	2	0	1	0	11	0
-0.230052	-0.444169	4	none	#N/A	121	none	2	1	2	1	8	0
-0.514179	0.248681	4	none	#N/A	118	other	1	1	2	1	8	0
-0.0576348	0.120855	4	none	#N/A	119	none	1	0	2	1	5	0
-0.874828	-0.038072	4	none	#N/A	119	other	1	1	2	1	8	0
0.0457137	0.411122	4	none	#N/A	130	cat(s)	1	1	1	0	6	0
-0.0366316	-0.15299	4	none	#N/A	114	cat(s)	1	1	1	0	8	0
-0.138929	-0.391502	4	none	#N/A	121	dog(s)	1	0	3	0	3	0
-0.238475	-0.841706	4	none	#N/A	114	none	2	0	2	1	5	0
-0.609498	-0.334465	4	none	#N/A	119	cat(s)	1	1	2	1	#N/A	0
0.0223927	0.294	4	none	#N/A	126	none	1	1	1	0	2	0
-0.439709	0.245275	4	none	#N/A	132	none	1	1	2	1	0	0
-0.180609	0.0725988	4	none	#N/A	124	cat(s)	1	1	1	0	9	0
-0.536315	-0.4666	4	none	#N/A	118	cat(s)	1	0	1	0	2	0
-0.00227097	-0.307271	4	none	#N/A	114	none	1	0	2	1	2.5	0
-0.30699	0.304543	4	none	#N/A	118	cat(s)	1	1	2	1	5	0
-0.318882	0.0076531	4	none	#N/A	124	none	1	0	2	0	8	0
-0.372031	-0.979198	4	none	#N/A	118	other	2	0	1	0	48	0
0.0143011	-0.0893636	4	none	#N/A	130	none	1	0	9	1	3	0
-0.0274472	0.0129765	4	none	#N/A	113	dog(s)	1	1	2	1	3	0
-0.756815	-0.151623	4	none	#N/A	121	none	1	1	2	0	5	0
-0.850467	-0.418318	4	none	#N/A	123	none	1	1	2	1	1	0
-0.646877	0.146131	4	none	#N/A	115	none	1	0	2	1	2	0
-0.479058	-0.0662874	4	none	#N/A	115	cat(s)	1	0	2	0	0	0
-0.00616479	-0.0984587	4	none	#N/A	109	none	1	1	4	1	4	0
0.105922	0.251887	4	none	#N/A	120	none	1	1	1	0	6	0
-0.209954	0.105806	4	none	#N/A	128	none	1	0	1	1	48	0
-0.4742	-0.0279841	4	none	#N/A	128	none	1	0	1	1	48	0
0.0830217	0.234646	5	none	#N/A	364	other	1	1	4	1	0	0
-0.323092	0.277484	5	none	#N/A	360	none	1	0	4	1	5	0
-0.258401	0.228127	5	none	#N/A	361	none	1	0	1	0	23	0
-0.240571	0.249411	5	none	#N/A	363	dog(s)	1	0	4	0	#N/A	0
0.00526011	0.318233	5	none	#N/A	370	dog(s)	2	0	1	0	#N/A	0
-0.200399	0.00407041	5	none	#N/A	368	cat(s)	2	0	2	0	8	0
-0.200195	0.271726	5	none	#N/A	363	other	1	0	2	1	4	0
-0.0697396	0.576913	5	none	#N/A	367	none	1	0	2	1	3	0
-0.227665	0.144715	5	none	#N/A	372	none	1	0	4	0	8	0
-0.28715	0.267627	5	none	#N/A	361	cat(s)	1	0	2	1	2	0
-0.233819	0.0921921	5	none	#N/A	361	none	1	0	1	1	13.25	0
-0.12739	-0.323576	5	none	#N/A	368	none	1	1	1	0	13	0
-0.28278	0.319003	5	none	#N/A	360	other	1	0	2	1	2	0
0.0699235	0.588545	5	none	#N/A	359	none	1	0	4	1	4	0
-0.402986	0.293706	5	none	#N/A	361	dog(s)	1	1	3	1	#N/A	0
-0.0291746	0.0480855	5	none	#N/A	374	none	2	0	2	1	7	0
-0.211058	-0.106765	5	none	#N/A	362	cat(s)	1	0	2	1	2.5	0
-0.201795	-0.0351328	5	none	#N/A	367	none	1	0	3	1	2	0
-0.0485078	0.119825	5	none	#N/A	363	none	1	1	2	1	2	0
-0.0994828	0.112244	5	none	#N/A	368	none	1	0	2	1	#N/A	0
-0.0198542	0.416317	5	none	#N/A	370	none	1	0	1	0	6	0
0.114961	0.209298	5	none	#N/A	361	none	1	0	1	0	6.75	0
-0.100127	0.124409	5	none	#N/A	357	none	1	0	3	1	7	0
-0.0514047	-0.151656	5	none	#N/A	362	none	1	0	1	0	4	0
-0.189021	0.114001	5	none	#N/A	367	none	1	0	1	0	4	0
0.0541209	0.0886022	5	none	#N/A	363	none	1	0	2	1	12.5	0
-0.353704	0.309512	5	none	#N/A	362	none	1	0	2	1	5.75	0
-0.0494724	0.168386	5	none	#N/A	358	none	2	0	2	0	9	0
0.0945779	0.134442	5	none	#N/A	374	none	1	0	2	1	0.5	0
-0.426401	0.290579	5	none	#N/A	358	none	1	0	2	1	0	0
-0.0267853	0.0406408	5	none	#N/A	364	none	1	1	4	1	#N/A	0
-0.0961599	0.39147	5	none	#N/A	358	cat(s)	1	0	2	1	3	0
0.0727692	0.497769	5	none	#N/A	361	none	1	0	4	1	8	0
0.0507408	-0.175176	5	none	#N/A	363	other	1	0	2	0	4.5	0
-0.0542165	-0.00998602	5	none	#N/A	381	cat(s)	1	0	2	1	5	0
-0.17899	0.366962	5	none	#N/A	364	cat(s)	1	0	1	0	3	0
-0.299542	0.468036	5	none	#N/A	370	dog(s)	1	0	3	1	5	0
-0.0511929	0.156691	5	none	#N/A	360	cat(s) + dog(s)	1	0	2	0	7	0
-0.189331	0.174679	5	none	#N/A	365	none	1	0	2	0	12	0
-0.113954	-0.432001	5	none	#N/A	360	cat(s) + dog(s)	1	1	3	0	2	0
-0.0656305	0.13289	5	none	#N/A	369	cat(s)	1	0	7	0	#N/A	0
-0.342963	0.446925	5	none	#N/A	370	none	1	0	2	1	14	0
-0.229521	0.338633	5	none	#N/A	363	none	1	0	1	0	3	0
-0.0987485	0.0181874	5	none	#N/A	362	dog(s)	1	0	1	0	6	0
0.104927	-0.0729901	5	none	#N/A	363	cat(s)	1	0	4	0	25	0
-0.302343	0.280427	5	none	#N/A	370	other	2	0	1	0	11	0
0.0810344	0.588692	5	none	#N/A	368	none	2	0	2	1	8	0
-0.208474	0.179939	5	none	#N/A	358	other	1	1	2	1	8	0
0.0211025	0.0666612	5	none	#N/A	369	none	1	0	2	1	5	0
-0.346731	0.204218	5	none	#N/A	365	other	1	1	2	1	8	0
0.0737301	0.314871	5	none	#N/A	360	cat(s)	1	0	1	0	6	0
-0.503098	-0.0191492	5	none	#N/A	360	cat(s)	1	0	1	0	8	0
-0.28846	0.279245	5	none	#N/A	371	dog(s)	1	0	3	0	3	0
-0.142461	-0.24284	5	none	#N/A	368	none	2	0	2	1	5	0
-0.349008	0.190629	5	none	#N/A	367	cat(s)	1	0	2	1	#N/A	0
-0.192712	0.00696564	5	none	#N/A	370	none	1	1	1	0	2	0
-0.135785	-0.0239221	5	none	#N/A	370	none	1	0	2	1	0	0
-0.305002	-0.0507785	5	none	#N/A	365	cat(s)	1	0	1	0	9	0
0.176004	-0.200111	5	none	#N/A	357	cat(s)	1	0	1	0	2	0
-0.0596258	-0.145721	5	none	#N/A	362	none	1	0	2	1	2.5	0
-0.287031	0.105301	5	none	#N/A	365	cat(s)	1	1	2	1	5	0
-0.212695	0.133142	5	none	#N/A	362	none	1	0	2	0	8	0
-0.22416	0.471088	5	none	#N/A	368	none	1	0	9	1	3	0
0.144238	0.631949	5	none	#N/A	364	dog(s)	1	0	2	1	3	0
-0.0780488	0.184124	5	none	#N/A	374	none	1	0	2	0	5	0
-0.236576	0.0251328	5	none	#N/A	365	none	1	1	2	1	1	0
0.0105894	0.223515	5	none	#N/A	361	none	1	0	2	1	2	0
-0.0434966	0.0311419	5	none	#N/A	368	cat(s)	1	0	2	0	0	0
-0.209216	0.112113	5	none	#N/A	365	none	1	1	4	1	4	0
-0.0971372	0.0925184	5	none	#N/A	367	none	1	0	1	0	6	0
0.0924805	0.433577	5	none	#N/A	361	none	1	0	1	1	48	0
0.0421356	0.0539117	5	none	#N/A	361	none	1	0	1	1	48	0
0.546187	0.0761859	2	pg	0	8	cat(s)	1	1	1	0	14	6.5271
0.287868	-0.585808	3	pg	0	32	cat(s)	1	1	1	0	14	6.5271
0.164553	-0.220627	4	pg	0	120	cat(s)	1	1	1	0	14	6.5271
0.181986	-0.00348973	5	pg	0	367	cat(s)	1	1	1	0	14	6.5271
0.822422	0.34266	3	Ag	0	37	none	1	1	2	1	3	6.9569
0.535284	0.0812433	4	Ag	0	120	none	1	1	2	1	3	6.9569
-0.13498	-0.100975	5	Ag	0	365	none	1	1	2	1	3	6.9569
0.407359	0.268727	2	pg	0	4	none	1	1	2	0	11	2.2625
0.678442	-0.197188	3	pg	0	36	none	1	1	2	0	11	2.2625
0.161524	0.0634818	4	pg	0	119	none	1	1	2	0	11	2.2625
0.0658097	0.163941	5	pg	0	370	none	1	0	2	0	11	2.2625
0.473585	0.98964	1	ac	0	2	none	1	1	3	1	3	2.1812
0.87505	0.377335	2	ac	0	5	none	1	1	3	1	3	2.1812
0.418032	0.339521	3	ac	0	28	none	1	1	3	1	3	2.1812
0.525453	0.127575	4	ac	0	120	none	1	1	3	1	3	2.1812
-0.313683	0.211907	5	ac	0	365	none	1	0	3	1	3	2.1812
-1.65483	0.698144	1	Ag	0	1	other	1	1	6	0	#N/A	7.0417
-0.339438	-0.247241	2	Ag	0	10	other	1	0	6	0	#N/A	7.0417
0.243319	0.0977745	3	Ag	0	29	other	1	0	6	0	#N/A	7.0417
0.0320466	0.273104	4	Ag	0	122	other	1	0	6	0	#N/A	7.0417
-0.020537	0.30473	5	Ag	0	370	other	1	0	6	0	#N/A	7.0417
1.26151	0.494033	2	ac	0	4	none	1	1	1	0	65	2.4361
0.0891922	0.0871403	3	ac	0	33	none	1	0	1	0	65	2.4361
0.121608	0.153808	4	ac	0	129	none	1	0	1	0	65	2.4361
0.14912	-0.408746	5	ac	0	367	none	1	0	1	0	65	2.4361
-0.126665	-0.548476	1	pg	1	0	none	1	1	2	1	1	5.3132
-0.200456	-0.0861575	3	pg	1	30	none	1	1	2	1	1	5.3132
-0.0944128	0.0194149	4	pg	1	129	none	1	0	2	1	1	5.3132
-0.0196178	0.189468	5	pg	1	374	none	1	0	2	1	1	5.3132
0.326622	-0.300368	1	pg	0	2	none	1	1	2	0	29	12.7028
0.337338	-0.140928	2	pg	0	17	none	1	0	2	0	29	12.7028
0.132208	-0.135204	3	pg	0	30	none	1	0	2	0	29	12.7028
0.179706	0.148235	5	pg	0	368	none	1	0	2	0	29	12.7028
1.08784	-0.257872	2	Ag	0	3	none	1	1	3	0	17	1.9854
0.755949	0.353155	3	Ag	0	28	none	1	1	3	0	17	1.9854
0.231005	-0.164036	4	Ag	0	119	none	1	0	3	0	17	1.9854
-0.199589	0.0686214	5	Ag	0	372	none	1	0	3	0	17	1.9854
0.824015	-0.0669347	2	ac	0	8	none	1	1	3	0	4	6.6514
1.00706	0.252141	3	ac	0	31	none	1	1	3	0	4	6.6514
0.164722	0.192284	4	ac	0	121	none	1	1	3	0	4	6.6514
-0.367597	0.104838	5	ac	0	366	none	1	0	3	0	4	6.6514
1.00978	0.0196525	2	pg	0	8	dog(s)	1	1	1	0	11	6.5681
0.450674	-0.0145205	3	pg	0	36	dog(s)	1	1	1	0	11	6.5681
0.380236	-0.126256	4	pg	0	126	dog(s)	1	0	1	0	11	6.5681
0.13714	0.135682	5	pg	0	370	dog(s)	1	0	1	0	11	6.5681
0.654001	-0.405831	2	ac	1	9	none	1	1	2	1	0	6.8271
0.1708	-0.075866	3	ac	1	31	none	1	0	2	1	0	6.8271
-0.115724	-0.00623333	4	ac	1	124	none	1	0	2	1	0	6.8271
0.0439224	-0.0262639	5	ac	1	361	none	1	0	2	1	0	6.8271
1.38374	-0.289572	2	ac	0	8	other	1	0	1	0	3	6.0646
0.252755	-0.197291	3	ac	0	31	other	1	0	1	0	3	6.0646
-0.00383727	-0.048436	4	ac	0	125	other	1	0	1	0	3	6.0646
0.0697136	-0.413922	5	ac	0	364	other	1	0	1	0	3	6.0646
0.271446	-0.586069	2	pg	0	8	none	1	1	1	0	2	6.3104
0.367123	-0.403354	3	pg	0	31	none	1	1	1	0	2	6.3104
0.302484	-0.404797	4	pg	0	124	none	1	1	1	0	2	6.3104
-0.030628	0.143955	5	pg	0	367	none	1	1	1	0	2	6.3104
0.233013	-0.700971	2	pg	1	4	cat(s)	1	1	2	1	2	1.9083
0.135879	-0.524772	3	pg	1	31	cat(s)	1	1	2	1	2	1.9083
-0.162642	-0.55761	4	pg	1	123	cat(s)	1	0	2	1	2	1.9083
0.0379928	0.132072	5	pg	1	374	cat(s)	1	0	2	1	2	1.9083
0.170453	-0.693543	2	Ag	1	3	none	1	1	1	0	20	2.7382
0.332363	0.342268	3	Ag	1	36	none	1	0	1	0	20	2.7382
-0.654709	0.250998	4	Ag	1	125	none	1	0	1	0	20	2.7382
0.0395773	0.061235	5	Ag	1	366	none	1	0	1	0	20	2.7382
1.91832	-0.425099	2	ac	0	4	cat(s)	1	0	1	0	8	1.9257
0.473683	0.219641	3	ac	0	32	cat(s)	1	0	1	0	8	1.9257
-0.00153532	-0.0322397	4	ac	0	128	cat(s)	1	0	1	0	8	1.9257
0.0145042	0.0808026	5	ac	0	368	cat(s)	1	0	1	0	8	1.9257
-0.506513	-0.3466	2	Ag	#N/A	6	#N/A	1	#N/A	1	#N/A	5	#N/A
0.494274	-1.06665	2	ac	0	4	cat(s)	2	1	1	0	55	2.3639
-0.757509	1.01082	3	ac	0	35	cat(s)	2	1	1	0	55	2.3639
-0.442584	-0.00578024	4	ac	0	128	cat(s)	2	0	1	0	55	2.3639
-0.353704	0.309512	5	ac	0	365	cat(s)	2	0	1	0	55	2.3639
0.316683	-0.526004	2	pg	#N/A	4	none	1	#N/A	2	0	14	2.2729
1.09441	-0.532428	2	Ag	0	5	cat(s)	2	1	2	0	11	2.925
0.171207	0.0177919	3	Ag	0	33	cat(s)	2	1	2	0	11	2.925
0.145189	0.154792	4	Ag	0	121	cat(s)	2	1	2	0	11	2.925
-0.213548	0.165631	5	Ag	0	362	cat(s)	2	1	2	0	11	2.925
0.858813	-0.128212	2	ac	1	7	cat(s)	1	0	1	0	6	5.6056
0.260948	-0.693088	3	ac	1	39	cat(s)	1	0	1	0	6	5.6056
-0.217201	-0.322656	4	ac	1	129	cat(s)	1	0	1	0	6	5.6056
0.124972	0.0593063	5	ac	1	378	cat(s)	1	0	1	0	6	5.6056
1.21863	-0.14433	2	Ag	0	7	cat(s)	1	1	1	0	16	4.6021
-0.419893	-0.739155	3	Ag	0	31	cat(s)	1	1	1	0	16	4.6021
-0.28298	-0.370597	4	Ag	0	119	cat(s)	1	0	1	0	16	4.6021
0.107759	-0.199466	5	Ag	0	374	cat(s)	1	0	1	0	16	4.6021
0.690203	-0.481004	2	pg	0	5	none	2	1	1	0	12	2.4486
0.29943	0.801321	3	pg	0	29	none	2	0	1	0	12	2.4486
-0.0527393	-0.0306418	4	pg	0	125	none	2	0	1	0	12	2.4486
0.197136	0.900103	5	pg	0	377	none	2	0	1	0	12	2.4486
1.16049	-0.0683755	2	Ag	0	9	cat(s)	2	0	1	0	9	6.8528
0.827716	-0.450091	3	Ag	0	36	cat(s)	2	0	1	0	9	6.8528
-0.112009	0.711361	4	Ag	0	138	cat(s)	2	0	1	0	9	6.8528
-0.0573351	0.151982	5	Ag	0	376	cat(s)	2	0	1	0	9	6.8528
1.00151	0.0680906	2	pg	0	4	none	2	1	1	0	11	2.3875
0.435568	-0.141619	3	pg	0	33	none	2	1	1	0	11	2.3875
0.278861	-0.0417555	4	pg	0	116	none	2	0	1	0	11	2.3875
0.209463	-0.274236	5	pg	0	365	none	2	0	1	0	11	2.3875
-0.403948	-0.542759	3	pg	0	32	none	2	0	1	0	8	2.4868
-0.389683	0.0518903	4	pg	0	128	none	2	0	1	0	8	2.4868
-0.130519	-0.272321	5	pg	0	371	none	2	0	1	0	8	2.4868
1.38374	-0.289572	2	pg	0	4	none	2	1	1	0	4	2.1903
1.07937	0.106212	3	pg	0	31	none	2	1	1	0	4	2.1903
-0.339431	0.268785	4	pg	0	135	none	2	0	1	0	4	2.1903
-0.153816	0.291876	5	pg	0	373	none	2	0	1	0	4	2.1903
0.7452	0.378311	2	ac	0	3	none	1	1	1	0	21	1.4951
0.134052	0.257335	3	ac	0	37	none	1	0	1	0	21	1.4951
0.158185	0.243833	4	ac	0	123	none	1	0	1	0	21	1.4951
-0.341237	0.341688	5	ac	0	364	none	1	0	1	0	21	1.4951
0.858813	-0.128212	2	Ag	0	8	none	1	0	1	0	6	6.291
0.828063	-0.1343	3	Ag	0	30	none	1	0	1	0	6	6.291
0.271903	0.0197767	4	Ag	0	121	none	1	0	1	0	6	6.291
0.0187605	0.1122	5	Ag	0	366	none	1	0	1	0	6	6.291
0.714343	-0.629191	2	Ag	0	7	cat(s)	1	1	2	0	13	4.6875
0.382616	-0.279955	3	Ag	0	30	cat(s)	1	1	2	0	13	4.6875
0.235089	0.132326	4	Ag	0	126	cat(s)	1	1	2	0	13	4.6875
0.0362137	0.100505	5	Ag	0	366	cat(s)	1	1	2	0	13	4.6875
-0.700189	-0.0817992	1	Ag	0	3	cat(s)	1	1	1	0	3	4.1042
-0.816975	0.00922582	2	Ag	0	9	cat(s)	1	1	1	0	3	4.1042
-0.404816	-0.190514	3	Ag	0	33	cat(s)	1	1	1	0	3	4.1042
-0.263572	-0.0781889	4	Ag	0	128	cat(s)	1	0	1	0	3	4.1042
-0.106088	0.234141	5	Ag	0	365	cat(s)	1	0	1	0	3	4.1042
-0.457233	-0.165713	2	ac	0	4	none	1	1	2	1	0	2.7451
0.3001	-0.2067	3	ac	0	30	none	1	1	2	1	0	2.7451
-0.105435	-0.154692	4	ac	0	121	none	1	0	2	1	0	2.7451
-0.447322	0.307699	5	ac	0	367	none	1	0	2	1	0	2.7451
-0.0200903	0.116507	3	Ag	0	33	none	1	1	1	0	19	2.3319
0.177939	-0.0670403	4	Ag	0	121	none	1	0	1	0	19	2.3319
0.0239489	0.124551	5	Ag	0	367	none	1	0	1	0	19	2.3319
0.908485	0.0141778	2	ac	0	4	none	1	0	1	0	72	2.8694
0.183948	0.0294616	3	ac	0	30	none	1	0	1	0	72	2.8694
0.150512	0.00442445	4	ac	0	125	none	1	0	1	0	72	2.8694
0.218331	-0.0151372	5	ac	0	375	none	1	0	1	0	72	2.8694
1.10457	-0.472937	2	pg	0	7	none	1	1	1	0	8	4.6667
0.751588	-0.714669	3	pg	0	32	none	1	1	1	0	8	4.6667
-0.0856488	-0.614578	4	pg	0	122	none	1	1	1	0	8	4.6667
-0.208468	-0.403341	5	pg	0	364	none	1	0	1	0	8	4.6667
0.825765	-0.32296	2	pg	1	4	dog(s)	1	1	3	1	20	2.2083
0.303712	1.26202	3	pg	1	30	dog(s)	1	1	3	1	20	2.2083
-0.038357	-0.0724804	4	pg	1	119	dog(s)	1	0	3	1	20	2.2083
0.0674118	0.206285	5	pg	1	370	dog(s)	1	0	3	1	20	2.2083
0.199796	-0.365217	2	pg	0	10	none	2	1	1	0	24	6.7083
-0.347634	0.328955	3	pg	0	33	none	2	1	1	0	24	6.7083
0.312147	-0.333274	4	pg	0	122	none	2	1	1	0	24	6.7083
-0.420638	0.651197	5	pg	0	369	none	2	0	1	0	24	6.7083
1.56948	-0.222707	2	Ag	0	6	none	2	1	1	0	47	4.5
-0.877811	-0.212361	3	Ag	0	30	none	2	1	1	0	47	4.5
-0.241371	0.16243	4	Ag	0	124	none	2	1	1	0	47	4.5
-0.0866453	0.135836	5	Ag	0	361	none	2	0	1	0	47	4.5
-0.729064	-0.556587	1	ac	#N/A	1	#N/A	1	#N/A	1	#N/A	11	4.5674
0.891777	-0.0819168	2	ac	#N/A	7	#N/A	1	#N/A	1	#N/A	11	4.5674
0.230291	-0.466258	2	Ag	0	4	cat(s)	1	1	1	0	12	2.4021
0.231004	-0.0776742	3	Ag	0	39	cat(s)	1	0	1	0	12	2.4021
0.205365	0.0350167	4	Ag	0	121	cat(s)	1	0	1	0	12	2.4021
-0.145052	-0.0442018	5	Ag	0	369	cat(s)	1	0	1	0	12	2.4021
0.896918	0.572195	2	ac	1	6	none	1	1	1	0	22	3.0729
0.21111	-0.7991	3	ac	1	31	none	1	1	1	0	22	3.0729
-0.215579	0.172203	4	ac	1	127	none	1	0	1	0	22	3.0729
-0.18361	0.296705	5	ac	1	364	none	1	0	1	0	22	3.0729
0.331163	0.281222	2	ac	0	3	cat(s)	1	1	2	1	3	1.2382
0.119108	0.0672231	3	ac	0	32	cat(s)	1	1	2	1	3	1.2382
0.111833	0.0802727	4	ac	0	124	cat(s)	1	0	2	1	3	1.2382
0.00472694	0.212018	5	ac	0	364	cat(s)	1	0	2	1	3	1.2382
-0.380343	-0.810895	1	pg	0	4	cat(s)	1	1	2	1	#N/A	4.6667
-0.575648	1.56992	2	pg	0	11	cat(s)	1	1	2	1	#N/A	4.6667
0.131494	0.162279	4	pg	0	133	cat(s)	1	0	2	1	#N/A	4.6667
-0.105006	0.105885	5	pg	0	390	cat(s)	1	0	2	1	#N/A	4.6667
0.612636	0.0371068	2	ac	0	5	none	1	1	1	0	8	3.2458
0.641946	0.0886999	3	ac	0	41	none	1	0	1	0	8	3.2458
0.564417	0.445991	4	ac	0	135	none	1	0	1	0	8	3.2458
0.123642	-0.0397132	5	ac	0	372	none	1	0	1	0	8	3.2458
0.44025	-0.233077	2	pg	0	8	none	2	0	1	0	9	7
0.795229	-0.131783	3	pg	0	31	none	2	0	1	0	9	7
0.113027	0.0358414	5	pg	0	360	none	2	0	1	0	9	7
-0.343217	0.998196	1	ac	0	2	cat(s)	1	1	3	1	#N/A	6.6667
0.227573	0.604977	2	ac	0	11	cat(s)	1	1	3	1	#N/A	6.6667
0.170388	0.0409434	3	ac	0	34	cat(s)	1	0	3	1	#N/A	6.6667
0.0239558	0.390607	4	ac	0	126	cat(s)	1	0	3	1	#N/A	6.6667
-0.573611	-0.0507606	5	ac	0	370	cat(s)	1	0	3	1	#N/A	6.6667
0.902642	-0.0226325	2	Ag	0	4	other	1	1	1	0	28	2.3694
0.618261	0.151543	3	Ag	0	43	other	1	1	1	0	28	2.3694
0.243079	-0.287974	4	Ag	0	124	other	1	1	1	0	28	2.3694
-0.1215	0.0978063	5	Ag	0	369	other	1	1	1	0	28	2.3694
0.891777	-0.0819168	2	pg	0	14	none	1	1	1	0	7	12.6042
0.891777	-0.0819168	3	pg	0	36	none	1	1	1	0	7	12.6042
0.102305	-0.248888	4	pg	0	129	none	1	1	1	0	7	12.6042
-0.0106723	0.0366233	5	pg	0	368	none	1	0	1	0	7	12.6042
-0.583717	-0.803433	1	ac	0	1	none	1	1	2	1	2	4.6785
0.370448	-0.70235	2	ac	0	7	none	1	1	2	1	2	4.6785
0.392298	-0.0636029	3	ac	0	29	none	1	1	2	1	2	4.6785
0.237056	0.0830199	4	ac	0	123	none	1	1	2	1	2	4.6785
-0.0900051	0.311962	5	ac	0	362	none	1	0	2	1	2	4.6785
0.162737	-1.16277	1	ac	0	1	none	1	1	4	0	10	4.9583
1.22371	-0.106861	2	ac	0	7	none	1	1	4	0	10	4.9583
0.118489	0.0295032	3	ac	0	32	none	1	1	4	0	10	4.9583
0.0122988	0.739787	4	ac	0	119	none	1	1	4	0	10	4.9583
0.191644	-0.325324	5	ac	0	370	none	1	1	4	0	10	4.9583
-0.576402	1.56967	1	Ag	#N/A	1	#N/A	1	#N/A	1	0	2	7.5056
0.323318	-0.261358	2	pg	0	3	none	1	0	1	0	55	2.0632
0.202718	0.179859	3	pg	0	29	none	1	0	1	0	55	2.0632
0.131456	-0.0317433	4	pg	0	120	none	1	0	1	0	55	2.0632
-0.0497637	-0.0371987	5	pg	0	367	none	1	0	1	0	55	2.0632
0.685644	1.24856	1	pg	#N/A	1	none	1	0	2	1	1	6.7083
-0.0783154	0.583636	2	pg	#N/A	9	none	1	1	2	1	1	6.7083
0.44887	0.194326	3	pg	#N/A	32	none	1	1	2	1	1	6.7083
-0.60802	-0.631807	4	pg	#N/A	130	none	1	1	2	1	1	6.7083
-0.0420278	0.527465	5	pg	#N/A	370	none	1	0	2	1	1	6.7083
-0.227598	-0.236676	1	pg	0	3	cat(s)	1	1	1	0	36	1.9021
-0.467927	0.197593	2	pg	0	6	cat(s)	1	1	1	0	36	1.9021
-0.472944	0.0507171	3	pg	0	31	cat(s)	1	1	1	0	36	1.9021
0.138889	0.310387	4	pg	0	120	cat(s)	1	1	1	0	36	1.9021
-0.0462964	0.268836	5	pg	0	365	cat(s)	1	0	1	0	36	1.9021
0.264085	-0.517755	2	Ag	0	4	none	1	1	1	0	46	2.7285
0.142555	-0.00873673	3	Ag	0	38	none	1	1	1	0	46	2.7285
0.162216	0.0324936	4	Ag	0	128	none	1	0	1	0	46	2.7285
-0.109253	0.230942	5	Ag	0	369	none	1	0	1	0	46	2.7285
1.21831	0.20763	2	pg	0	9	none	2	1	4	0	10	6.8958
1.02773	0.41796	3	pg	0	30	none	2	1	4	0	10	6.8958
-0.384031	0.269597	4	pg	0	124	none	2	1	4	0	10	6.8958
-0.100972	0.0671907	5	pg	0	358	none	2	1	4	0	10	6.8958
0.133403	-0.0678437	2	Ag	0	9	cat(s)	1	1	1	0	11	6.6667
0.205597	0.0559185	3	Ag	0	29	cat(s)	1	1	1	0	11	6.6667
-0.101175	0.294703	5	Ag	0	373	cat(s)	1	0	1	0	11	6.6667
0.78251	0.98395	2	ac	0	12	cat(s)	2	0	2	0	17	9.75
-0.337856	-0.62543	3	ac	0	33	cat(s)	2	0	2	0	17	9.75
-0.59221	0.0479165	4	ac	0	122	cat(s)	2	0	2	0	17	9.75
-0.260382	0.404375	5	ac	0	375	cat(s)	2	0	2	0	17	9.75
-0.746899	-0.736145	1	Ag	0	2	none	2	0	1	0	7	6.5833
0.241418	-0.347519	2	Ag	0	10	none	2	1	1	0	7	6.5833
0.311424	-0.236356	3	Ag	0	38	none	2	1	1	0	7	6.5833
0.295521	-0.152862	4	Ag	0	117	none	2	0	1	0	7	6.5833
0.0303901	-0.191483	5	Ag	0	376	none	2	0	1	0	7	6.5833
0.256434	-0.014648	2	pg	0	4	none	1	1	1	0	9	3.0417
-0.0894786	-0.0423808	3	pg	0	31	none	1	1	1	0	9	3.0417
-0.0799906	0.127562	4	pg	0	117	none	1	0	1	0	9	3.0417
0.139553	0.119784	5	pg	0	366	none	1	0	1	0	9	3.0417
-0.950119	-0.462913	2	Ag	1	5	none	1	0	2	0	1	2.8944
-0.0284836	-0.104058	3	Ag	1	31	none	1	0	2	0	1	2.8944
-0.170066	0.360231	4	Ag	1	120	none	1	0	2	0	1	2.8944
1.05233	0.164815	2	Ag	0	4	none	2	1	1	0	63	2.5264
0.106282	0.0368806	3	Ag	0	31	none	2	1	1	0	63	2.5264
-0.180595	0.309824	4	Ag	0	126	none	2	1	1	0	63	2.5264
-0.26753	0.239792	5	Ag	0	371	none	2	1	1	0	63	2.5264
1.21863	-0.14433	2	Ag	1	6	cat(s)	2	1	1	0	16	4.4917
1.10672	-0.0294707	3	Ag	1	30	cat(s)	2	1	1	0	16	4.4917
-0.100984	-0.0840054	4	Ag	1	121	cat(s)	2	1	1	0	16	4.4917
0.67723	-0.485929	1	Ag	0	1	cat(s)	1	1	2	0	2	4.75
1.38374	-0.289572	2	Ag	0	7	cat(s)	1	1	2	0	2	4.75
0.161241	-0.933024	3	Ag	0	30	cat(s)	1	1	2	0	2	4.75
0.196789	-0.490388	4	Ag	0	117	cat(s)	1	1	2	0	2	4.75
-0.510199	-0.603508	5	Ag	0	366	cat(s)	1	1	2	0	2	4.75
0.259008	0.127	2	pg	0	4	cat(s)	1	1	2	0	8	2.6062
0.556173	0.3744	3	pg	0	34	cat(s)	1	1	2	0	8	2.6062
0.416836	0.218005	4	pg	0	122	cat(s)	1	1	2	0	8	2.6062
-0.000366227	-0.126865	5	pg	0	367	cat(s)	1	0	2	0	8	2.6062
0.912368	1.18349	2	pg	0	2	none	1	1	3	1	2	0.5625
0.40131	-0.675067	3	pg	0	30	none	1	1	3	1	2	0.5625
-0.1048	-0.214065	4	pg	0	122	none	1	1	3	1	2	0.5625
-0.0854014	0.218404	5	pg	0	366	none	1	0	3	1	2	0.5625
1.16049	-0.0683755	2	pg	0	5	none	2	1	2	1	1	2.8542
0.458356	-0.272564	3	pg	0	35	none	2	1	2	1	1	2.8542
-0.455897	0.128996	4	pg	0	120	none	2	0	2	1	1	2.8542
-0.220407	0.104071	5	pg	0	367	none	2	0	2	1	1	2.8542
1.24302	0.085056	2	pg	0	5	none	2	1	1	0	32	2.6667
1.1027	-0.494513	3	pg	0	36	none	2	1	1	0	32	2.6667
0.391529	-0.222912	4	pg	0	124	none	2	1	1	0	32	2.6667
-0.224146	-0.0216571	5	pg	0	372	none	2	0	1	0	32	2.6667
-0.186832	0.9481	2	Ag	0	7	none	1	1	3	1	10	4.7319
-0.17476	-0.088478	3	Ag	0	31	none	1	1	3	1	10	4.7319
-0.359736	-0.157431	4	Ag	0	120	none	1	0	3	1	10	4.7319
-0.612001	0.257775	3	Ag	1	29	none	1	1	1	0	47	1.2708
0.262368	0.209027	4	Ag	1	125	none	1	1	1	0	47	1.2708
1.24121	0.0992125	2	ac	0	8	dog(s)	1	0	1	0	48	6.5278
0.135165	-0.492447	3	ac	0	37	dog(s)	1	0	1	0	48	6.5278
0.0636318	0.0833365	4	ac	0	127	dog(s)	1	0	1	0	48	6.5278
-0.280345	-0.0708787	5	ac	0	367	dog(s)	1	0	1	0	48	6.5278
-0.667576	-0.613304	1	pg	0	1	none	1	1	2	1	2	2.375
-0.408069	0.0203403	2	pg	0	4	none	1	1	2	1	2	2.375
-0.34878	0.0727524	3	pg	0	34	none	1	1	2	1	2	2.375
-0.315436	0.16486	4	pg	0	127	none	1	1	2	1	2	2.375
-0.536554	-0.0411302	5	pg	0	368	none	1	1	2	1	2	2.375
-0.762013	-0.888157	1	Ag	0	2	other	2	1	1	0	15	2.5556
-0.149242	-0.728777	2	Ag	0	7	other	2	1	1	0	15	2.5556
-0.0114407	-0.610672	3	Ag	0	32	other	2	1	1	0	15	2.5556
0.0363388	-0.327391	4	Ag	0	113	other	2	1	1	0	15	2.5556
-0.411576	-0.299511	5	Ag	0	370	other	2	0	1	0	15	2.5556
0.901915	-0.362084	2	ac	0	3	none	1	1	1	0	21	1.8757
0.456691	0.569938	3	ac	0	33	none	1	1	1	0	21	1.8757
-0.489121	0.200329	4	ac	0	125	none	1	0	1	0	21	1.8757
-0.273632	0.184383	5	ac	0	370	none	1	0	1	0	21	1.8757
1.00363	1.13025	2	ac	0	3	cat(s)	1	0	1	0	5	2.275
0.198475	0.763005	3	ac	0	28	cat(s)	1	0	1	0	5	2.275
0.16466	0.0923199	4	ac	0	119	cat(s)	1	0	1	0	5	2.275
0.0207488	-0.122258	5	ac	0	370	cat(s)	1	0	1	0	5	2.275
0.858813	-0.128212	2	ac	1	4	cat(s)	1	1	1	0	12	2.459
0.744215	-0.0141104	3	ac	1	31	cat(s)	1	1	1	0	12	2.459
-0.100984	-0.0840054	4	ac	1	122	cat(s)	1	1	1	0	12	2.459
-0.283664	0.232957	5	ac	1	367	cat(s)	1	0	1	0	12	2.459
-0.360257	0.421223	1	ac	0	1	none	1	1	1	0	23	1.3333
-0.0723534	0.182886	2	ac	0	4	none	1	1	1	0	23	1.3333
-0.224393	0.237318	3	ac	0	29	none	1	1	1	0	23	1.3333
-0.205727	0.263797	4	ac	0	121	none	1	0	1	0	23	1.3333
0.45499	-0.975459	1	ac	0	1	cat(s)	1	0	2	0	34	4.9625
0.868863	-0.107892	2	ac	0	8	cat(s)	1	0	2	0	34	4.9625
0.666301	1.25661	3	ac	0	31	cat(s)	1	0	2	0	34	4.9625
-0.593412	-1.01348	4	ac	0	122	cat(s)	1	0	2	0	34	4.9625
0.28833	0.338104	2	pg	0	4	none	1	1	1	0	27	2.2014
-0.195908	-0.050538	4	pg	0	125	none	1	1	1	0	27	2.2014
-0.301962	0.32161	5	pg	0	367	none	1	1	1	0	27	2.2014
0.96818	-0.693495	2	Ag	0	4	cat(s)	2	0	2	1	18	1.9479
0.638232	0.0292681	3	Ag	0	28	cat(s)	2	0	2	1	18	1.9479
-0.177524	0.0199024	4	Ag	0	121	cat(s)	2	0	2	1	18	1.9479
-0.160858	0.65268	5	Ag	0	366	cat(s)	2	0	2	1	18	1.9479
-0.975192	1.10088	1	Ag	0	0	dog(s)	1	1	1	0	41	6.6875
0.858813	-0.128212	2	Ag	0	8	dog(s)	1	1	1	0	41	6.6875
0.56157	-0.0526539	3	Ag	0	41	dog(s)	1	1	1	0	41	6.6875
0.0277449	-0.0134461	4	Ag	0	125	dog(s)	1	0	1	0	41	6.6875
-0.250131	0.387997	5	Ag	0	381	dog(s)	1	0	1	0	41	6.6875
0.908485	0.0141778	2	ac	1	9	none	1	0	1	0	2	6.6667
0.549468	0.265655	3	ac	1	31	none	1	0	1	0	2	6.6667
0.233341	0.263463	4	ac	1	127	none	1	0	1	0	2	6.6667
-0.489121	0.200329	1	Ag	1	6	none	1	1	2	1	#N/A	14.1458
0.739728	0.0427039	2	Ag	1	22	none	1	1	2	1	#N/A	14.1458
0.679695	0.14135	3	Ag	1	29	none	1	1	2	1	#N/A	14.1458
0.338616	0.100637	4	Ag	1	130	none	1	1	2	1	#N/A	14.1458
0.04697	-0.238246	5	Ag	1	362	none	1	0	2	1	#N/A	14.1458
-1.17995	0.291425	2	pg	#N/A	4	other	1	0	1	0	5	2.2785
0.324986	1.25842	3	pg	#N/A	31	other	1	0	1	0	5	2.2785
-0.250084	-0.163358	4	pg	#N/A	128	other	1	0	1	0	5	2.2785
0.060084	-0.166682	3	Ag	0	30	other	1	1	1	0	4	4.1028
-0.814867	0.499071	4	Ag	0	124	other	1	1	1	0	4	4.1028
-0.096286	0.210359	5	Ag	0	362	other	1	0	1	0	4	4.1028
1.38374	-0.289572	2	pg	0	8	none	1	0	1	0	11	6.5312
1.12405	0.138001	3	pg	0	30	none	1	0	1	0	11	6.5312
-0.334648	-0.113162	4	pg	0	119	none	1	0	1	0	11	6.5312
-0.107152	0.109992	5	pg	0	364	none	1	0	1	0	11	6.5312
-0.255017	-0.650306	1	Ag	0	2	#N/A	1	1	2	1	6	6.4979
0.427177	-0.406623	2	Ag	0	10	#N/A	1	1	2	1	6	6.4979
-0.134936	-0.60783	3	Ag	0	32	#N/A	1	1	2	1	6	6.4979
-0.0782151	-0.061525	4	Ag	0	130	#N/A	1	1	2	1	6	6.4979
-0.191723	0.0886192	5	Ag	0	368	#N/A	1	1	2	1	6	6.4979
0.570959	-0.208885	2	Ag	0	8	none	1	1	1	0	21	6.5604
0.855563	0.179332	3	Ag	0	34	none	1	1	1	0	21	6.5604
0.927059	0.0780101	4	Ag	0	120	none	1	1	1	0	21	6.5604
-0.188862	-0.137831	5	Ag	0	365	none	1	0	1	0	21	6.5604
0.63984	0.981927	1	pg	0	1	none	1	1	4	0	5	2.4896
-0.867403	-0.0218201	2	pg	0	5	none	1	1	4	0	5	2.4896
0.0474312	-0.345117	3	pg	0	34	none	1	1	4	0	5	2.4896
-0.494286	-0.423987	4	pg	0	123	none	1	1	4	0	5	2.4896
-0.230264	0.0686067	5	pg	0	364	none	1	1	4	0	5	2.4896
1.03204	-0.594497	3	ac	1	30	cat(s)	1	1	3	1	42	4.3333
0.305724	0.0284148	4	ac	1	126	cat(s)	1	1	3	1	42	4.3333
-0.194034	-0.0309606	5	ac	1	372	cat(s)	1	0	3	1	42	4.3333
0.359061	-0.45963	2	Ag	1	6	cat(s)	1	1	1	0	16	4.5049
0.166732	-0.560336	3	Ag	1	33	cat(s)	1	1	1	0	16	4.5049
0.0762332	0.252211	4	Ag	1	117	cat(s)	1	0	1	0	16	4.5049
0.101321	-0.357328	5	Ag	1	368	cat(s)	1	0	1	0	16	4.5049
1.29332	-0.210618	2	ac	0	4	none	2	1	2	1	2	2.291
1.04786	-0.104365	3	ac	0	34	none	2	1	2	1	2	2.291
-0.0171693	0.917651	4	ac	0	119	none	2	0	2	1	2	2.291
-0.220854	0.0313117	5	ac	0	367	none	2	0	2	1	2	2.291
-0.700683	-0.689655	1	pg	0	1	none	1	0	2	1	27	6.7604
0.90527	0.675815	2	pg	0	9	none	1	0	2	1	27	6.7604
0.25696	0.602664	3	pg	0	33	none	1	0	2	1	27	6.7604
-0.629272	0.113135	4	pg	0	130	none	1	0	2	1	27	6.7604
-0.109253	0.230942	5	pg	0	365	none	1	0	2	1	27	6.7604
-0.486057	-0.554919	2	pg	0	7	#N/A	1	0	1	0	19	5.5111
-0.539249	0.0526487	3	pg	0	32	#N/A	1	0	1	0	19	5.5111
-0.665411	-0.0196261	4	pg	0	118	#N/A	1	0	1	0	19	5.5111
0.0805044	0.743144	5	pg	0	370	#N/A	1	0	1	0	19	5.5111
-0.124341	-0.755644	2	Ag	0	8	none	1	1	2	0	24	5.6806
-0.0498614	0.183277	5	Ag	0	362	none	1	0	2	0	24	5.6806
1.17423	0.118955	3	ac	0	33	other	1	1	1	0	17	2.0403
-0.175039	-0.308102	4	ac	0	127	other	1	1	1	0	17	2.0403
-0.12752	0.290694	5	ac	0	362	other	1	0	1	0	17	2.0403
1.16049	-0.0683755	2	pg	0	6	none	1	1	4	1	16	4.7035
0.53137	0.527843	3	pg	0	32	none	1	1	4	1	16	4.7035
-0.306409	0.235037	4	pg	0	127	none	1	1	4	1	16	4.7035
-0.336851	0.16925	5	pg	0	367	none	1	0	4	1	16	4.7035
0.199757	-0.0655051	3	ac	1	36	none	1	0	1	0	21	2.4972
-0.777298	0.0267696	4	ac	1	126	none	1	0	1	0	21	2.4972
-0.100938	0.897099	5	ac	1	372	none	1	0	1	0	21	2.4972
-0.310638	0.136146	1	Ag	0	3	cat(s)	1	0	1	0	2	6.7139
-0.153414	-0.254113	2	Ag	0	11	cat(s)	1	0	1	0	2	6.7139
-0.295622	-0.148269	3	Ag	0	31	cat(s)	1	0	1	0	2	6.7139
-0.329222	-0.162583	4	Ag	0	117	cat(s)	1	0	1	0	2	6.7139
-0.403787	0.186641	5	Ag	0	366	cat(s)	1	0	1	0	2	6.7139
0.224167	-0.189849	2	ac	0	6	#N/A	2	1	2	0	60	2.4951
0.753533	-0.131984	3	ac	0	29	#N/A	2	0	2	0	60	2.4951
0.767196	-0.0890972	4	ac	0	120	#N/A	2	0	2	0	60	2.4951
-0.246848	-0.172866	5	ac	0	365	#N/A	2	0	2	0	60	2.4951
0.858813	-0.128212	2	pg	0	8	none	2	1	1	0	14	6.691
0.345508	-0.235193	3	pg	0	31	none	2	1	1	0	14	6.691
0.201636	-0.102338	4	pg	0	120	none	2	1	1	0	14	6.691
-0.0409503	-0.291422	5	pg	0	371	none	2	1	1	0	14	6.691
-0.116193	-0.81045	1	ac	0	1	other	1	0	2	0	6	7.0417
0.188474	-0.115288	3	ac	0	31	other	1	0	2	0	6	7.0417
-0.0386298	-0.168634	4	ac	0	122	other	1	0	2	0	6	7.0417
-0.180022	0.108037	5	ac	0	370	other	1	0	2	0	6	7.0417
0.946585	0.184291	1	ac	0	6	none	2	1	1	0	10	2.8194
0.990667	1.52313	3	ac	0	37	none	2	1	1	0	10	2.8194
0.291263	-0.365151	4	ac	0	126	none	2	1	1	0	10	2.8194
-0.245187	0.0659512	5	ac	0	366	none	2	0	1	0	10	2.8194
0.243549	-0.29892	3	Ag	0	38	none	1	0	4	0	7	1.9465
-0.236693	0.279634	5	Ag	0	379	none	1	0	4	0	7	1.9465
0.868204	-0.14735	2	Ag	0	4	cat(s)	1	1	1	0	22	2.6153
0.265054	-0.356774	3	Ag	0	28	cat(s)	1	1	1	0	22	2.6153
0.12853	-0.474776	4	Ag	0	128	cat(s)	1	0	1	0	22	2.6153
-0.22987	0.121941	5	Ag	0	411	cat(s)	1	0	1	0	22	2.6153
0.184609	0.0872071	3	Ag	0	30	none	1	1	4	1	4	9.9924
-0.101665	0.039376	4	Ag	0	122	none	1	0	4	1	4	9.9924
-0.0698064	0.121105	5	Ag	0	366	none	1	0	4	1	4	9.9924
0.555175	0.285199	3	Ag	0	26	other	1	0	22	1	8	1.1042
-0.0410609	0.380922	4	Ag	0	117	other	1	0	22	1	8	1.1042
-0.176518	0.0781391	5	Ag	0	373	other	1	0	22	1	8	1.1042
0.430137	0.821869	2	pg	#N/A	7	none	1	#N/A	1	0	11	4.7083
-0.111708	0.957181	3	pg	#N/A	46	none	1	#N/A	1	0	11	4.7083
-0.196637	-0.695566	1	ac	0	1	dog(s)	1	0	1	0	6	2.9688
1.38374	-0.289572	2	ac	0	6	dog(s)	1	0	1	0	6	2.9688
0.28799	-1.57976	3	ac	0	32	dog(s)	1	1	1	0	6	2.9688
-0.0192014	-0.604021	4	ac	0	126	dog(s)	1	0	1	0	6	2.9688
0.0652746	-0.200291	5	ac	0	365	dog(s)	1	0	1	0	6	2.9688
1.16049	-0.0683755	2	ac	0	5	cat(s)	1	1	2	1	4	2.5417
-0.0185216	-0.19681	3	ac	0	30	cat(s)	1	1	2	1	4	2.5417
-0.0170888	-0.0758025	4	ac	0	128	cat(s)	1	0	2	1	4	2.5417
-0.0616217	-0.0106577	5	ac	0	364	cat(s)	1	0	2	1	4	2.5417
0.858772	-0.386535	2	ac	1	9	cat(s)	1	1	1	0	3	6.75
-0.575798	1.56987	3	ac	1	31	cat(s)	1	1	1	0	3	6.75
0.141233	-0.941709	4	ac	1	129	cat(s)	1	1	1	0	3	6.75
-0.414075	0.133181	5	ac	1	371	cat(s)	1	0	1	0	3	6.75
0.282827	-0.00480709	2	ac	0	4	dog(s)	1	1	1	0	6	2.3917
-0.0721474	-0.156987	3	ac	0	31	dog(s)	1	1	1	0	6	2.3917
-0.0956349	0.0750015	4	ac	0	121	dog(s)	1	1	1	0	6	2.3917
-0.166401	0.409026	5	ac	0	368	dog(s)	1	0	1	0	6	2.3917
-0.500172	-0.761316	1	pg	#N/A	0	cat(s)	1	0	1	0	13	2.2875
-0.164929	-0.510179	2	pg	#N/A	4	cat(s)	1	1	1	0	13	2.2875
0.475089	-0.436509	3	pg	#N/A	33	cat(s)	1	1	1	0	13	2.2875
-0.25194	-0.376106	4	pg	#N/A	127	cat(s)	1	0	1	0	13	2.2875
-0.583717	-0.803433	1	pg	1	0	cat(s)	1	1	1	0	17	2.6312
-0.125656	0.303192	2	pg	1	4	cat(s)	1	1	1	0	17	2.6312
0.15982	-0.0978675	3	pg	1	31	cat(s)	1	1	1	0	17	2.6312
0.159028	0.136602	4	pg	1	123	cat(s)	1	1	1	0	17	2.6312
-0.0566285	0.0952082	5	pg	1	360	cat(s)	1	1	1	0	17	2.6312
1.00363	1.13025	1	pg	0	1	none	2	1	3	1	22	0.9715
1.16049	-0.0683755	2	pg	0	3	none	2	1	3	1	22	0.9715
-0.00193306	-0.49579	3	pg	0	31	none	2	1	3	1	22	0.9715
0.223146	0.0342974	4	pg	0	123	none	2	1	3	1	22	0.9715
0.0693535	0.293546	5	pg	0	369	none	2	0	3	1	22	0.9715
1.10459	-0.464752	2	pg	0	9	other	2	1	2	0	7	6.7292
0.477632	-0.0464313	3	pg	0	28	other	2	1	2	0	7	6.7292
-0.339008	-0.0320682	4	pg	0	118	other	2	1	2	0	7	6.7292
-0.334363	0.346568	5	pg	0	365	other	2	1	2	0	7	6.7292
-0.236672	-0.631244	2	Ag	0	9	none	1	1	2	1	67	6.5854
-0.832252	-0.153713	3	Ag	0	33	none	1	1	2	1	67	6.5854
0.221656	-0.1598	4	Ag	0	119	none	1	1	2	1	67	6.5854
-0.0869735	0.152673	5	Ag	0	363	none	1	1	2	1	67	6.5854
1.16049	-0.0683755	2	ac	0	4	none	1	1	2	1	5	2.3583
0.234528	-0.541961	3	ac	0	30	none	1	1	2	1	5	2.3583
-0.345497	-0.604539	4	ac	0	130	none	1	0	2	1	5	2.3583
0.160779	-0.133266	5	ac	0	370	none	1	0	2	1	5	2.3583
1.16049	-0.0683755	2	ac	0	4	none	2	1	1	0	7	2.4639
1.09518	-0.0834694	3	ac	0	33	none	2	1	1	0	7	2.4639
-0.913345	0.0494395	4	ac	0	125	none	2	1	1	0	7	2.4639
0.0146011	0.673082	5	ac	0	384	none	2	0	1	0	7	2.4639
0.497293	-0.504577	2	ac	0	8	none	1	1	1	0	4	4.8333
0.108297	-0.56493	3	ac	0	35	none	1	1	1	0	4	4.8333
0.356101	-0.527465	4	ac	0	134	none	1	1	1	0	4	4.8333
0.279029	0.966676	5	ac	0	371	none	1	0	1	0	4	4.8333
1.00978	0.0196525	2	pg	0	4	cat(s)	1	1	1	0	12	2.6799
0.959876	-0.25585	3	pg	0	30	cat(s)	1	1	1	0	12	2.6799
0.413803	-0.339234	4	pg	0	121	cat(s)	1	1	1	0	12	2.6799
-0.342229	0.216702	5	pg	0	367	cat(s)	1	1	1	0	12	2.6799
0.268442	0.672976	1	pg	0	0	cat(s)	2	1	1	0	26	6.5764
0.978027	-0.282483	2	pg	0	8	cat(s)	2	1	1	0	26	6.5764
0.781016	-0.152229	3	pg	0	31	cat(s)	2	0	1	0	26	6.5764
0.279674	-0.0765225	4	pg	0	120	cat(s)	2	0	1	0	26	6.5764
-0.343973	-0.16055	5	pg	0	360	cat(s)	2	0	1	0	26	6.5764
-0.0621188	-0.685495	2	Ag	0	7	cat(s)	1	1	1	0	11	5.3382
-0.863218	-0.534653	3	Ag	0	27	cat(s)	1	0	1	0	11	5.3382
-0.397691	0.2199	4	Ag	0	123	cat(s)	1	0	1	0	11	5.3382
-0.0410521	-0.0294596	5	Ag	0	363	cat(s)	1	0	1	0	11	5.3382
-0.121182	-0.820785	1	Ag	0	1	none	1	0	2	1	2	6.5986
1.16049	-0.0683755	2	Ag	0	9	none	1	1	2	1	2	6.5986
-0.60802	-0.631807	3	Ag	0	34	none	1	0	2	1	2	6.5986
-0.586207	-0.485205	4	Ag	0	120	none	1	0	2	1	2	6.5986
-0.152286	-0.428369	5	Ag	0	361	none	1	0	2	1	2	6.5986
1.01061	-0.420706	2	ac	0	4	none	1	1	1	0	65	2.6222
0.379053	-0.334741	3	ac	0	38	none	1	0	1	0	65	2.6222
0.667836	0.290187	4	ac	0	128	none	1	0	1	0	65	2.6222
-0.256497	0.049344	5	ac	0	365	none	1	0	1	0	65	2.6222
0.210752	-0.747375	3	ac	1	36	none	1	0	1	0	9	4.5833
-0.362998	-0.462573	4	ac	1	129	none	1	0	1	0	9	4.5833
0.304941	0.289634	5	ac	1	380	none	1	0	1	0	9	4.5833
-0.867403	-0.0218201	1	pg	0	1	none	1	1	3	1	1	7.0903
-0.055509	-0.957853	2	pg	0	10	none	1	1	3	1	1	7.0903
-0.352174	-0.965788	3	pg	0	32	none	1	1	3	1	1	7.0903
-0.762013	-0.888157	4	pg	0	118	none	1	1	3	1	1	7.0903
-0.0608658	0.362322	5	pg	0	361	none	1	1	3	1	1	7.0903
-0.643502	-0.332781	3	pg	1	31	cat(s)	1	0	1	0	43	2.2993
0.133613	-0.00559106	4	pg	1	118	cat(s)	1	0	1	0	43	2.2993
-0.112869	0.0848504	5	pg	1	359	cat(s)	1	0	1	0	43	2.2993
0.218096	-0.142086	2	ac	1	9	none	1	1	2	1	0	1.7229
-0.517608	-0.191994	3	ac	1	38	none	1	1	2	1	0	1.7229
-0.346567	0.0426826	4	ac	1	120	none	1	0	2	1	0	1.7229
-0.0169717	0.0295358	5	ac	1	365	none	1	0	2	1	0	1.7229
0.656565	-0.778738	2	Ag	0	10	none	1	1	2	1	#N/A	6.55
-0.370848	-0.52299	3	Ag	0	33	none	1	1	2	1	#N/A	6.55
-0.687751	0.164628	4	Ag	0	122	none	1	1	2	1	#N/A	6.55
-0.195429	0.0686743	5	Ag	0	372	none	1	1	2	1	#N/A	6.55
0.0183288	-0.22691	1	pg	0	1	none	2	1	1	0	15	4.6722
-0.921375	-0.628851	2	pg	0	7	none	2	1	1	0	15	4.6722
0.232928	-0.171986	3	pg	0	33	none	2	0	1	0	15	4.6722
-0.187106	-0.153678	4	pg	0	122	none	2	0	1	0	15	4.6722
-0.26107	0.319734	5	pg	0	403	none	2	0	1	0	15	4.6722
0.684232	-0.356841	2	Ag	1	6	other	2	1	1	0	35	2.7812
1.06299	-0.335191	3	Ag	1	31	other	2	1	1	0	35	2.7812
0.20677	-0.704204	4	Ag	1	121	other	2	1	1	0	35	2.7812
-0.134078	0.396564	5	Ag	1	376	other	2	0	1	0	35	2.7812
1.10165	-0.175155	2	pg	0	4	none	2	0	1	0	13	2.7111
0.786363	0.203341	3	pg	0	46	none	2	0	1	0	13	2.7111
-0.692076	-0.13599	4	pg	0	125	none	2	0	1	0	13	2.7111
-0.18755	0.153105	5	pg	0	365	none	2	0	1	0	13	2.7111
0.198762	-0.0642095	2	Ag	#N/A	5	none	1	0	4	0	5	2.7708
0.221296	0.0166818	3	Ag	#N/A	34	none	1	0	4	0	5	2.7708
-0.29747	0.315623	4	Ag	#N/A	127	none	1	0	4	0	5	2.7708
-0.237054	0.14269	5	Ag	#N/A	385	none	1	0	4	0	5	2.7708
-0.58353	-0.0828178	1	pg	0	0	none	1	1	1	0	7	2.4208
-0.593987	0.23027	2	pg	0	4	none	1	1	1	0	7	2.4208
0.322281	-0.0723667	3	pg	0	31	none	1	1	1	0	7	2.4208
-0.867403	-0.0218201	4	pg	0	121	none	1	1	1	0	7	2.4208
-0.242837	0.0855015	5	pg	0	373	none	1	1	1	0	7	2.4208
-0.390043	-0.0217557	1	ac	0	1	cat(s)	1	0	1	0	20	2.7722
-0.360682	0.230249	2	ac	0	5	cat(s)	1	0	1	0	20	2.7722
-0.213438	0.272434	3	ac	0	28	cat(s)	1	0	1	0	20	2.7722
-0.178057	0.14712	4	ac	0	119	cat(s)	1	0	1	0	20	2.7722
0.0518639	0.127062	5	ac	0	367	cat(s)	1	0	1	0	20	2.7722
0.679659	-0.340125	2	ac	0	6	cat(s)	1	1	1	0	11	4.8083
1.15706	0.263818	3	ac	0	36	cat(s)	1	1	1	0	11	4.8083
0.0199939	0.0572384	5	ac	0	368	cat(s)	1	1	1	0	11	4.8083
0.0453233	0.0220412	1	Ag	0	6	#N/A	1	0	3	1	#N/A	3.675
0.316227	-0.457138	2	Ag	0	11	#N/A	1	0	3	1	#N/A	3.675
-0.272517	-0.606934	3	Ag	0	30	#N/A	1	0	3	1	#N/A	3.675
-0.209595	0.149989	4	Ag	0	129	#N/A	1	0	3	1	#N/A	3.675
0.500259	0.817969	5	Ag	0	369	#N/A	1	0	3	1	#N/A	3.675
0.858813	-0.128212	2	ac	0	8	dog(s)	1	1	1	0	11	7
0.796422	0.0256237	3	ac	0	30	dog(s)	1	1	1	0	11	7
-0.204012	0.139483	4	ac	0	121	dog(s)	1	0	1	0	11	7
0.0601419	0.133583	5	ac	0	367	dog(s)	1	0	1	0	11	7
0.544624	-0.0988268	3	ac	0	33	none	1	0	1	0	4	6.5618
-0.607899	0.985748	4	ac	0	124	none	1	0	1	0	4	6.5618
-0.145593	0.0423039	5	ac	0	368	none	1	0	1	0	4	6.5618
-0.576238	1.56972	1	Ag	#N/A	1	none	2	1	1	0	13	2.4069
1.03684	0.339699	2	Ag	#N/A	5	none	2	1	1	0	13	2.4069
0.339117	-0.16898	3	Ag	#N/A	36	none	2	1	1	0	13	2.4069
-0.30561	-0.352518	2	Ag	0	4	none	1	1	1	0	11	2.2847
-0.0713824	-0.320219	3	Ag	0	32	none	1	0	1	0	11	2.2847
-0.185347	0.0179861	4	Ag	0	125	none	1	0	1	0	11	2.2847
-0.0901541	0.278766	5	Ag	0	374	none	1	0	1	0	11	2.2847
-0.534767	-0.138196	2	pg	0	3	none	1	1	1	0	8	1.6271
-0.236459	0.0882332	3	pg	0	26	none	1	1	1	0	8	1.6271
-0.397939	0.277936	4	pg	0	124	none	1	0	1	0	8	1.6271
-0.201387	0.122762	5	pg	0	351	none	1	0	1	0	8	1.6271
-0.386028	-0.0983327	2	Ag	0	4	none	1	1	2	0	13	2.0285
-0.0991313	0.307938	3	Ag	0	27	none	1	1	2	0	13	2.0285
-0.18743	0.179827	4	Ag	0	124	none	1	0	2	0	13	2.0285
-0.223793	0.129154	5	Ag	0	388	none	1	0	2	0	13	2.0285

## Sheet: eF3
id	t1	age_sample	t0	Bray-Curtis	t1t0	abr
1	3	28	2	0.479749	32	none
1	4	126	3	0.336888	43	none
1	5	364	4	0.38762	54	none
3	3	30	2	0.542307	32	none
3	4	122	3	0.12807	43	none
3	5	360	4	0.696587	54	none
5	3	31	2	0.345852	32	none
5	4	124	3	0.440006	43	none
5	5	361	4	0.396821	54	none
7	3	28	2	0.540975	32	none
7	4	119	3	0.844939	43	none
7	5	363	4	0.925491	54	none
8	3	27	2	0.982173	32	none
8	4	122	3	0.143426	43	none
8	5	370	4	0.231593	54	none
10	3	32	2	0.887482	32	none
10	4	112	3	0.23437	43	none
10	5	368	4	0.270199	54	none
11	3	28	2	0.38458	32	none
11	4	126	3	0.268785	43	none
11	5	363	4	0.545598	54	none
12	3	31	2	0.600021	32	none
12	4	122	3	0.266726	43	none
12	5	367	4	0.942611	54	none
15	3	30	2	0.359851	32	none
15	4	124	3	0.444537	43	none
15	5	372	4	0.694556	54	none
16	3	33	2	0.89	32	none
16	4	130	3	0.338386	43	none
16	5	361	4	0.477115	54	none
17	3	31	2	0.934359	32	none
17	4	133	3	0.467925	43	none
17	5	361	4	0.770458	54	none
21	3	32	2	0.910603	32	none
21	4	125	3	0.61212	43	none
21	5	368	4	0.95021	54	none
24	3	29	2	0.537967	32	none
24	4	116	3	0.25369	43	none
24	5	360	4	0.355156	54	none
25	3	28	2	0.267144	32	none
25	4	127	3	0.31321	43	none
25	5	359	4	0.389811	54	none
29	3	32	2	0.0906322	32	none
29	4	123	3	0.106618	43	none
29	5	361	4	0.418204	54	none
32	3	27	2	0.625144	32	none
32	4	119	3	0.259714	43	none
32	5	374	4	0.560554	54	none
33	3	32	2	0.377569	32	none
33	4	124	3	0.190087	43	none
33	5	362	4	0.945295	54	none
34	3	24	2	0.28585	32	none
34	4	119	3	0.205542	43	none
34	5	367	4	0.532103	54	none
37	3	27	2	0.133317	32	none
37	4	122	3	0.185997	43	none
37	5	363	4	0.266938	54	none
38	3	31	2	0.760385	32	none
38	4	125	3	0.24403	43	none
38	5	368	4	0.617766	54	none
39	3	29	2	0.776258	32	none
39	4	119	3	0.880089	43	none
39	5	370	4	0.654182	54	none
41	3	27	2	0.430202	32	none
41	4	125	3	0.181219	43	none
41	5	361	4	0.985254	54	none
42	3	29	2	0.140099	32	none
42	4	119	3	0.129755	43	none
42	5	357	4	0.328635	54	none
43	3	32	2	0.0886555	32	none
43	4	122	3	0.164779	43	none
43	5	362	4	0.781226	54	none
44	3	30	2	0.540447	32	none
44	4	123	3	0.250206	43	none
44	5	367	4	0.322841	54	none
46	3	33	2	0.667016	32	none
46	4	128	3	0.566846	43	none
46	5	363	4	0.935469	54	none
47	3	28	2	0.716066	32	none
47	4	121	3	0.668049	43	none
49	3	32	2	0.33021	32	none
49	4	121	3	0.160588	43	none
49	5	362	4	0.538339	54	none
51	3	29	2	0.491107	32	none
52	3	30	2	0.402529	32	none
52	4	125	3	0.666584	43	none
52	5	374	4	0.651753	54	none
53	3	25	2	0.554191	32	none
53	4	127	3	0.569806	43	none
53	5	358	4	0.29577	54	none
54	3	33	2	0.0743901	32	none
54	4	116	3	0.132923	43	none
54	5	364	4	0.582235	54	none
55	3	22	2	0.328925	32	none
55	4	120	3	0.429517	43	none
56	3	30	2	0.133402	32	none
56	4	121	3	0.163751	43	none
56	5	358	4	0.643752	54	none
57	3	30	2	0.44529	32	none
57	4	124	3	0.427834	43	none
58	3	34	2	0.929753	32	none
58	4	131	3	0.172232	43	none
58	5	361	4	0.646204	54	none
61	4	124	3	0.632258	43	none
61	3	28	2	0.211826	32	none
61	5	363	4	0.968921	54	none
63	3	30	2	0.734378	32	none
63	4	124	3	0.681964	43	none
63	5	381	4	0.7552	54	none
67	3	26	2	0.842418	32	none
67	4	117	3	0.913427	43	none
67	5	364	4	0.393653	54	none
68	3	30	2	0.705111	32	none
68	4	123	3	0.775839	43	none
68	5	371	4	0.264794	54	none
72	3	21	2	0.854373	32	none
72	4	119	3	0.553055	43	none
72	5	366	4	0.533146	54	none
77	5	370	4	0.577338	54	none
77	3	28	2	0.656966	32	none
77	4	119	3	0.170506	43	none
78	5	360	4	0.190188	54	none
78	3	22	2	0.867057	32	none
78	4	119	3	0.266151	43	none
80	3	29	2	0.316356	32	none
80	4	121	3	0.455826	43	none
80	5	365	4	0.712395	54	none
84	3	29	2	0.178333	32	none
84	4	129	3	0.21396	43	none
84	5	360	4	0.527031	54	none
86	3	30	2	0.976029	32	none
87	3	24	2	0.65854	32	none
87	4	117	3	0.224165	43	none
87	5	370	4	0.832237	54	none
89	3	30	2	0.282628	32	none
89	4	112	3	0.314353	43	none
89	5	363	4	0.584602	54	none
91	5	362	4	0.859494	54	none
91	3	33	2	0.75327	32	none
91	4	120	3	0.78993	43	none
93	3	33	2	0.525976	32	none
93	4	122	3	0.245919	43	none
96	5	363	4	0.123243	54	none
96	3	33	2	0.971952	32	none
96	4	124	3	0.146747	43	none
97	3	27	2	0.626819	32	none
97	4	120	3	0.993404	43	none
97	5	370	4	0.604649	54	none
98	3	31	2	0.976003	32	none
98	4	121	3	0.361984	43	none
98	5	368	4	0.245283	54	none
99	3	31	2	0.780244	32	none
99	4	118	3	0.315581	43	none
99	5	358	4	0.627262	54	none
100	3	28	2	0.382158	32	none
100	4	119	3	0.290215	43	none
100	5	369	4	0.819258	54	none
102	5	365	4	0.336627	54	none
102	3	31	2	0.0712834	32	none
102	4	119	3	0.0767479	43	none
104	5	360	4	0.945799	54	none
104	3	28	2	0.798016	32	none
104	4	130	3	0.649919	43	none
105	3	29	2	0.27896	32	none
105	4	114	3	0.515155	43	none
105	5	360	4	0.538803	54	none
106	5	371	4	0.500663	54	none
106	3	28	2	0.593433	32	none
106	4	121	3	0.211467	43	none
107	5	368	4	0.625298	54	none
107	3	34	2	0.742605	32	none
107	4	114	3	0.931638	43	none
108	5	367	4	0.403494	54	none
108	3	28	2	0.89977	32	none
108	4	119	3	0.164848	43	none
109	5	370	4	0.759966	54	none
109	3	28	2	0.155007	32	none
109	4	126	3	0.132436	43	none
110	5	370	4	0.295525	54	none
110	3	27	2	0.134406	32	none
110	4	132	3	0.45138	43	none
111	5	365	4	0.245328	54	none
111	3	26	2	0.324713	32	none
111	4	124	3	0.518243	43	none
114	3	29	2	0.838642	32	none
114	4	118	3	0.260133	43	none
114	5	357	4	0.670185	54	none
115	3	27	2	0.976549	32	none
115	4	114	3	0.106529	43	none
115	5	362	4	0.29492	54	none
118	5	365	4	0.367483	54	none
118	3	29	2	0.23172	32	none
118	4	118	3	0.164668	43	none
119	3	32	2	0.619793	32	none
119	4	124	3	0.901883	43	none
119	5	362	4	0.260484	54	none
122	3	28	2	0.136686	32	none
122	4	123	3	0.0470043	43	none
123	3	28	2	0.621239	32	none
123	4	118	3	0.937776	43	none
126	3	27	2	0.260213	32	none
126	4	130	3	0.232298	43	none
126	5	368	4	0.390056	54	none
127	3	27	2	0.507563	32	none
127	4	113	3	0.392344	43	none
127	5	364	4	0.866946	54	none
128	3	26	2	0.361292	32	none
128	4	121	3	0.477418	43	none
128	5	374	4	0.644134	54	none
130	5	365	4	0.734596	54	none
130	3	28	2	0.941836	32	none
130	4	123	3	0.872678	43	none
133	5	361	4	0.226565	54	none
133	3	32	2	0.56	32	none
133	4	115	3	0.217701	43	none
135	5	368	4	0.653934	54	none
135	3	23	2	0.406245	32	none
135	4	115	3	0.468195	43	none
136	5	365	4	0.316637	54	none
136	3	26	2	0.141374	32	none
136	4	109	3	0.153317	43	none
137	5	367	4	0.403582	54	none
137	3	29	2	0.178872	32	none
137	4	120	3	0.243558	43	none
138	5	361	4	0.498225	54	none
138	3	23	2	0.241333	32	none
138	4	128	3	0.105312	43	none
139	5	361	4	0.596436	54	none
139	3	23	2	0.205667	32	none
139	4	128	3	0.426449	43	none
1	4	120	3	0.807841	43	pg
1	5	367	4	0.81023	54	pg
1	3	32	2	0.970477	32	pg
2	4	120	3	0.165432	43	Ag
2	5	365	4	0.333613	54	Ag
2	3	37	2	0.996579	32	Ag
3	4	119	3	0.854845	43	pg
3	5	370	4	0.94284	54	pg
3	3	36	2	0.998505	32	pg
4	4	120	3	0.749381	43	ac
4	5	365	4	0.253225	54	ac
4	3	28	2	0.997544	32	ac
5	4	122	3	0.733121	43	Ag
5	5	370	4	0.396116	54	Ag
5	3	29	2	0.975761	32	Ag
6	4	129	3	0.74296	43	ac
6	5	367	4	0.670276	54	ac
6	3	33	2	0.998413	32	ac
7	4	129	3	0.941629	43	pg
7	5	374	4	0.940187	54	pg
8	4	123	3	0.221229	43	pg
8	5	368	4	0.64674	54	pg
8	3	30	2	0.36225	32	pg
9	4	119	3	0.602606	43	Ag
9	5	372	4	0.85179	54	Ag
9	3	28	2	0.958525	32	Ag
10	4	121	3	0.980379	43	ac
10	5	366	4	0.354354	54	ac
10	3	31	2	0.986428	32	ac
11	4	126	3	0.957576	43	pg
11	5	370	4	0.308294	54	pg
11	3	36	2	0.500372	32	pg
12	4	124	3	0.933101	43	ac
12	5	361	4	0.922225	54	ac
12	3	31	2	0.945147	32	ac
13	4	125	3	0.826888	43	ac
13	5	364	4	0.804267	54	ac
13	3	31	2	0.930912	32	ac
14	4	124	3	0.74288	43	pg
14	5	367	4	0.986636	54	pg
14	3	31	2	0.80748	32	pg
15	4	123	3	0.96795	43	pg
15	5	374	4	0.979533	54	pg
15	3	31	2	0.337551	32	pg
16	4	125	3	0.897589	43	Ag
16	5	366	4	0.881979	54	Ag
16	3	36	2	0.985748	32	Ag
17	4	128	3	0.247701	43	ac
17	5	368	4	0.510482	54	ac
17	3	32	2	0.994387	32	ac
19	4	128	3	0.815782	43	ac
19	5	365	4	0.602925	54	ac
19	3	35	2	0.999394	32	ac
21	4	121	3	0.504734	43	Ag
21	5	362	4	0.526951	54	Ag
21	3	33	2	0.869246	32	Ag
22	4	129	3	0.841535	43	ac
22	5	378	4	0.709441	54	ac
22	3	39	2	0.878254	32	ac
23	4	119	3	0.336463	43	Ag
23	5	374	4	0.493718	54	Ag
23	3	31	2	0.996615	32	Ag
24	4	125	3	0.812907	43	pg
24	5	377	4	0.601388	54	pg
24	3	29	2	0.995368	32	pg
25	4	138	3	0.946466	43	Ag
25	5	376	4	0.517761	54	Ag
25	3	36	2	0.93477	32	Ag
26	4	116	3	0.0716419	43	pg
26	5	365	4	0.50384	54	pg
26	3	33	2	0.992165	32	pg
27	4	128	3	0.887198	43	pg
27	5	371	4	0.626171	54	pg
27	3	32	2	0.727111	32	pg
28	4	135	3	0.991945	43	pg
28	5	373	4	0.632068	54	pg
28	3	31	2	0.954914	32	pg
29	4	123	3	0.359902	43	ac
29	5	364	4	0.448084	54	ac
29	3	37	2	0.982662	32	ac
30	4	121	3	0.925666	43	Ag
30	5	366	4	0.471979	54	Ag
30	3	30	2	0.951025	32	Ag
31	4	126	3	0.98059	43	Ag
31	5	366	4	0.148235	54	Ag
31	3	30	2	0.946502	32	Ag
32	4	128	3	0.547012	43	Ag
32	5	365	4	0.336027	54	Ag
32	3	33	2	0.4945	32	Ag
33	4	121	3	0.721267	43	ac
33	5	367	4	0.587847	54	ac
33	3	30	2	0.993684	32	ac
34	4	121	3	0.334664	43	Ag
34	5	367	4	0.344206	54	Ag
34	3	33	2	0.678624	32	Ag
35	4	125	3	0.890336	43	ac
35	5	375	4	0.371923	54	ac
35	3	30	2	0.825776	32	ac
36	4	122	3	0.96387	43	pg
36	5	364	4	0.482187	54	pg
36	3	32	2	0.98874	32	pg
37	4	119	3	0.341817	43	pg
37	5	370	4	0.37442	54	pg
37	3	30	2	0.967984	32	pg
38	4	122	3	0.282818	43	pg
38	5	369	4	0.451096	54	pg
38	3	33	2	0.842543	32	pg
39	4	124	3	0.663883	43	Ag
39	5	361	4	0.389276	54	Ag
39	3	30	2	0.980514	32	Ag
41	4	121	3	0.165605	43	Ag
41	5	369	4	0.219523	54	Ag
41	3	39	2	0.910406	32	Ag
42	4	127	3	0.961096	43	ac
42	5	364	4	0.438925	54	ac
42	3	31	2	0.996044	32	ac
43	4	124	3	0.82396	43	ac
43	5	364	4	0.983569	54	ac
43	3	32	2	0.821457	32	ac
44	5	390	4	0.490452	54	pg
45	4	135	3	0.875449	43	ac
45	5	372	4	0.837414	54	ac
45	3	41	2	0.877872	32	ac
46	3	31	2	0.665128	32	pg
47	4	126	3	0.175705	43	ac
47	5	370	4	0.305182	54	ac
47	3	34	2	0.12229	32	ac
48	4	124	3	0.8918	43	Ag
48	5	369	4	0.670075	54	Ag
48	3	43	2	0.94185	32	Ag
49	4	129	3	0.956863	43	pg
49	5	368	4	0.619765	54	pg
49	3	36	2	0.742562	32	pg
50	4	123	3	0.281442	43	ac
50	5	362	4	0.458574	54	ac
50	3	29	2	0.992663	32	ac
51	4	119	3	0.452082	43	ac
51	5	370	4	0.170119	54	ac
51	3	32	2	0.973416	32	ac
54	4	120	3	0.194964	43	pg
54	5	367	4	0.643529	54	pg
54	3	29	2	0.925571	32	pg
55	4	130	3	0.105176	43	pg
55	5	370	4	0.307901	54	pg
55	3	32	2	0.951374	32	pg
56	4	120	3	0.27432	43	pg
56	5	365	4	0.41403	54	pg
56	3	31	2	0.546619	32	pg
57	4	128	3	0.415115	43	Ag
57	5	369	4	0.281183	54	Ag
57	3	38	2	0.890553	32	Ag
58	4	124	3	0.923499	43	pg
58	5	358	4	0.294362	54	pg
58	3	30	2	0.514021	32	pg
59	4	122	3	0.87386	43	Ag
59	5	373	4	0.981464	54	Ag
59	3	29	2	0.547807	32	Ag
60	4	122	3	0.322123	43	ac
60	5	375	4	0.496578	54	ac
60	3	33	2	0.990918	32	ac
61	4	117	3	0.290426	43	Ag
61	5	376	4	0.597955	54	Ag
61	3	38	2	0.923891	32	Ag
62	4	117	3	0.438174	43	pg
62	5	366	4	0.179363	54	pg
62	3	31	2	0.859746	32	pg
63	4	120	3	0.193821	43	Ag
63	3	31	2	0.958322	32	Ag
64	4	126	3	0.213629	43	Ag
64	5	371	4	0.655811	54	Ag
64	3	31	2	0.837853	32	Ag
65	4	121	3	0.108655	43	Ag
65	5	367	4	0.286353	54	Ag
65	3	30	2	0.992611	32	Ag
66	4	117	3	0.39112	43	Ag
66	5	366	4	0.935309	54	Ag
66	3	30	2	0.992491	32	Ag
67	4	122	3	0.941817	43	pg
67	5	367	4	0.875896	54	pg
67	3	34	2	0.941585	32	pg
68	4	122	3	0.511102	43	pg
68	5	366	4	0.519804	54	pg
68	3	30	2	0.99838	32	pg
69	4	120	3	0.395841	43	pg
69	5	367	4	0.476797	54	pg
69	3	35	2	0.894242	32	pg
70	4	124	3	0.988155	43	pg
70	5	372	4	0.336482	54	pg
70	3	36	2	0.702276	32	pg
71	4	120	3	0.912814	43	Ag
71	3	31	2	0.99767	32	Ag
72	4	125	3	0.565528	43	Ag
72	5	373	4	0.400043	54	Ag
73	4	127	3	0.93099	43	ac
73	5	367	4	0.617328	54	ac
73	3	37	2	0.99125	32	ac
74	4	127	3	0.19	43	pg
74	5	368	4	0.323809	54	pg
74	3	34	2	0.441708	32	pg
75	4	113	3	0.957224	43	Ag
75	5	370	4	0.150057	54	Ag
75	3	32	2	0.53411	32	Ag
76	4	125	3	0.447795	43	ac
76	5	370	4	0.361186	54	ac
76	3	33	2	0.990519	32	ac
77	4	119	3	0.31659	43	ac
77	5	370	4	0.516672	54	ac
77	3	28	2	0.969727	32	ac
78	4	122	3	0.943796	43	ac
78	5	367	4	0.167905	54	ac
78	3	31	2	0.948571	32	ac
79	4	121	3	0.111104	43	ac
79	3	29	2	0.805822	32	ac
80	4	122	3	0.435755	43	ac
80	3	31	2	0.998527	32	ac
81	4	125	3	0.847936	43	pg
81	5	367	4	0.918981	54	pg
81	3	28	2	0.954227	32	pg
82	4	121	3	0.0232291	43	Ag
82	5	366	4	0.34835	54	Ag
82	3	28	2	0.998912	32	Ag
83	4	125	3	0.281904	43	Ag
83	5	381	4	0.699778	54	Ag
83	3	41	2	0.988505	32	Ag
84	4	127	3	0.184737	43	ac
84	5	367	4	0.421205	54	ac
84	3	31	2	0.981987	32	ac
85	4	130	3	0.107258	43	Ag
85	3	29	2	0.559319	32	Ag
85	5	362	4	0.109438	54	Ag
86	4	128	3	0.169294	43	pg
86	3	31	2	0.962703	32	pg
87	4	124	3	0.98163	43	Ag
87	3	30	2	0.997281	32	Ag
87	5	362	4	0.978379	54	Ag
88	4	119	3	0.166029	43	pg
88	3	30	2	0.882916	32	pg
88	5	364	4	0.697743	54	pg
89	4	130	3	0.247279	43	Ag
89	5	368	4	0.232056	54	Ag
89	3	32	2	0.960558	32	Ag
90	4	120	3	0.86962	43	Ag
90	5	365	4	0.32794	54	Ag
90	3	34	2	0.990782	32	Ag
91	4	123	3	0.477019	43	pg
91	5	364	4	0.878229	54	pg
91	3	34	2	0.880907	32	pg
92	4	126	3	0.904666	43	ac
92	5	372	4	0.368453	54	ac
92	3	30	2	0.984938	32	ac
93	4	117	3	0.988852	43	Ag
93	3	33	2	0.629331	32	Ag
93	5	368	4	0.979789	54	Ag
94	4	119	3	0.121	43	ac
94	3	34	2	0.987233	32	ac
94	5	367	4	0.590121	54	ac
95	4	130	3	0.887829	43	pg
95	3	33	2	0.148824	32	pg
95	5	365	4	0.288999	54	pg
96	4	118	3	0.605949	43	pg
96	5	370	4	0.416468	54	pg
96	3	32	2	0.864751	32	pg
97	4	118	3	0.800076	43	Ag
97	5	362	4	0.360792	54	Ag
97	3	33	2	0.791521	32	Ag
98	4	127	3	0.866078	43	ac
98	5	362	4	0.590256	54	ac
98	3	33	2	0.943618	32	ac
99	4	127	3	0.976488	43	pg
99	5	367	4	0.469623	54	pg
99	3	32	2	0.942726	32	pg
100	4	126	3	0.887161	43	ac
100	5	372	4	0.669387	54	ac
100	3	36	2	0.954286	32	ac
101	4	117	3	0.131513	43	Ag
101	3	31	2	0.939661	32	Ag
101	5	366	4	0.348165	54	Ag
102	4	120	3	0.289651	43	ac
102	3	29	2	0.966077	32	ac
102	5	365	4	0.441195	54	ac
103	4	120	3	0.267039	43	pg
103	5	371	4	0.314914	54	pg
103	3	31	2	0.992157	32	pg
104	4	122	3	0.64606	43	ac
104	3	31	2	0.933226	32	ac
104	5	370	4	0.936888	54	ac
105	4	126	3	0.776795	43	ac
105	5	366	4	0.990127	54	ac
105	3	37	2	0.998973	32	ac
106	4	133	3	0.353225	43	Ag
106	5	379	4	0.480495	54	Ag
107	4	128	3	0.231463	43	Ag
107	5	411	4	0.696966	54	Ag
107	3	28	2	0.996519	32	Ag
108	4	122	3	0.136191	43	Ag
108	5	366	4	0.981048	54	Ag
109	4	117	3	0.457811	43	Ag
109	3	26	2	0.68077	32	Ag
109	5	373	4	0.941254	54	Ag
110	3	46	2	0.717275	32	pg
111	4	126	3	0.980089	43	ac
111	5	365	4	0.849608	54	ac
111	3	32	2	0.16308	32	ac
112	4	128	3	0.236964	43	ac
112	3	30	2	0.967745	32	ac
112	5	364	4	0.539128	54	ac
113	4	129	3	0.194726	43	ac
113	5	371	4	0.443308	54	ac
113	3	31	2	0.996704	32	ac
114	4	121	3	0.940747	43	ac
114	5	368	4	0.570133	54	ac
114	3	31	2	0.754269	32	ac
115	4	127	3	0.353627	43	pg
115	3	33	2	0.932256	32	pg
116	4	123	3	0.764032	43	pg
116	5	360	4	0.507196	54	pg
116	3	31	2	0.70877	32	pg
117	4	123	3	0.102074	43	pg
117	3	31	2	0.989284	32	pg
117	5	369	4	0.603717	54	pg
118	4	118	3	0.681614	43	pg
118	3	28	2	0.949153	32	pg
118	5	365	4	0.604044	54	pg
119	4	119	3	0.0956967	43	Ag
119	3	33	2	0.921594	32	Ag
119	5	363	4	0.160269	54	Ag
120	4	130	3	0.946043	43	ac
120	3	30	2	0.962248	32	ac
120	5	370	4	0.670627	54	ac
121	4	125	3	0.603521	43	ac
121	5	384	4	0.766723	54	ac
121	3	33	2	0.972111	32	ac
122	4	134	3	0.797754	43	ac
122	5	371	4	0.318858	54	ac
122	3	35	2	0.990146	32	ac
123	4	121	3	0.954124	43	pg
123	5	367	4	0.960734	54	pg
123	3	30	2	0.803751	32	pg
124	4	120	3	0.225843	43	pg
124	5	360	4	0.721068	54	pg
124	3	31	2	0.925057	32	pg
125	4	123	3	0.839229	43	Ag
125	3	27	2	0.901478	32	Ag
125	5	363	4	0.393058	54	Ag
126	4	120	3	0.918426	43	Ag
126	3	34	2	0.998821	32	Ag
126	5	361	4	0.524764	54	Ag
127	4	128	3	0.492784	43	ac
127	3	38	2	0.665234	32	ac
127	5	365	4	0.692457	54	ac
128	4	129	3	0.844206	43	ac
128	3	36	2	0.992692	32	ac
128	5	380	4	0.92528	54	ac
129	4	118	3	0.696483	43	pg
129	5	361	4	0.415778	54	pg
129	3	32	2	0.529916	32	pg
130	4	118	3	0.426914	43	pg
130	5	359	4	0.27521	54	pg
130	3	31	2	0.993392	32	pg
131	4	120	3	0.963083	43	ac
131	5	365	4	0.484645	54	ac
131	3	38	2	0.638968	32	ac
132	4	122	3	0.575379	43	Ag
132	5	372	4	0.259268	54	Ag
132	3	33	2	0.98271	32	Ag
133	4	122	3	0.438992	43	pg
133	3	33	2	0.968353	32	pg
133	5	403	4	0.901632	54	pg
134	4	121	3	0.793035	43	Ag
134	3	31	2	0.983467	32	Ag
134	5	376	4	0.938337	54	Ag
135	4	125	3	0.288859	43	pg
135	3	46	2	0.875339	32	pg
135	5	365	4	0.367398	54	pg
136	4	127	3	0.298474	43	Ag
136	3	34	2	0.814981	32	Ag
136	5	385	4	0.816133	54	Ag
137	4	121	3	0.848474	43	pg
137	5	373	4	0.858737	54	pg
137	3	31	2	0.375375	32	pg
138	4	119	3	0.40905	43	ac
138	5	367	4	0.26796	54	ac
138	3	28	2	0.969123	32	ac
139	3	36	2	0.999113	32	ac
140	4	129	3	0.220464	43	Ag
140	5	369	4	0.452827	54	Ag
140	3	30	2	0.747463	32	Ag
141	4	121	3	0.995405	43	ac
141	3	30	2	0.742934	32	ac
141	5	367	4	0.684717	54	ac
142	4	124	3	0.179846	43	ac
142	5	368	4	0.312885	54	ac
143	3	36	2	0.696688	32	Ag
144	4	125	3	0.244728	43	Ag
144	3	32	2	0.955616	32	Ag
144	5	374	4	0.224814	54	Ag
145	4	124	3	0.600395	43	pg
145	5	351	4	0.554503	54	pg
145	3	26	2	0.829436	32	pg
146	4	124	3	0.578522	43	Ag
146	5	388	4	0.626581	54	Ag
146	3	27	2	0.924108	32	Ag

## Sheet: eF4
idstudy	OTU	Relative abundance (%)	shotgun.species	Relative abundance (%)
1AB	Bifidobacterium_1	80.2304	Bifidobacterium_adolescentis	0.0119114
1AB	Escherichia_coli_2	0.0152329	Bifidobacterium_animalis	0
1AB	Staphylococcus_epidermidis_3	0.0872431	Bifidobacterium_breve	66.909
1AB	Klebsiella_4	5.48524	Bifidobacterium_longum	0.0477355
1AB	Enterococcus_faecium_5	0.412674	Staphylococcus_epidermidis	0.236077
1AB	Streptococcus_salivarius_subsp_thermophilus_6	4.0755	Enterococcus_faecalis	7.44798
1AB	ratAN060301C_7	0.563618	Enterococcus_faecium	0.0791692
1AB	Veillonella_9	0.476375	Streptococcus_parasanguinis	0.734905
1AB	Bacteroides_14	5.04625	Streptococcus_salivarius	1.09759
1AB	Clostridium_sensu_stricto_1_23	0	Veillonella_unclassified	0.207984
1AB	Collinsella_24	0	Enterobacter_cloacae	0.00214025
1AB	Streptococcus_30	0.581621	Escherichia_coli	0.0242828
1AB	Bacteroides_33	1.36819	Escherichia_unclassified	0.0100512
1AB	Bifidobacterium_animalis_36	0.00138481	Klebsiella_oxytoca	11.2368
1AB	Veillonella_87	0.00830887	Klebsiella_pneumoniae	0
1AB	Other	1.64793	Other	11.9544
2AB	Bifidobacterium_1	52.229	Bifidobacterium_adolescentis	0.000355306
2AB	Escherichia_coli_2	41.8269	Bifidobacterium_animalis	0.0126551
2AB	Staphylococcus_epidermidis_3	0.877287	Bifidobacterium_breve	79.4233
2AB	Klebsiella_4	0.0107423	Bifidobacterium_longum	0.0450298
2AB	Enterococcus_faecium_5	0	Staphylococcus_epidermidis	0.012258
2AB	Streptococcus_salivarius_subsp_thermophilus_6	0.00358076	Enterococcus_faecalis	0.0275048
2AB	ratAN060301C_7	0.00358076	Enterococcus_faecium	0.0179638
2AB	Veillonella_9	0	Streptococcus_parasanguinis	0.00157797
2AB	Bacteroides_14	4.22172	Streptococcus_salivarius	0.00200643
2AB	Clostridium_sensu_stricto_1_23	0	Veillonella_unclassified	0
2AB	Collinsella_24	0	Enterobacter_cloacae	0.00420097
2AB	Streptococcus_30	0	Escherichia_coli	14.3683
2AB	Bacteroides_33	0.0429692	Escherichia_unclassified	4.20276
2AB	Bifidobacterium_animalis_36	0	Klebsiella_oxytoca	0.00274839
2AB	Veillonella_87	0	Klebsiella_pneumoniae	0.00178698
2AB	Other	0.784187	Other	1.8775
3AB	Bifidobacterium_1	8.15427	Bifidobacterium_adolescentis	0.000980893
3AB	Escherichia_coli_2	90.1558	Bifidobacterium_animalis	0
3AB	Staphylococcus_epidermidis_3	0.00598552	Bifidobacterium_breve	0.0315187
3AB	Klebsiella_4	0.00997586	Bifidobacterium_longum	20.1456
3AB	Enterococcus_faecium_5	0.0139662	Staphylococcus_epidermidis	0.00720656
3AB	Streptococcus_salivarius_subsp_thermophilus_6	0.0718262	Enterococcus_faecalis	0.0344614
3AB	ratAN060301C_7	0	Enterococcus_faecium	0.0724359
3AB	Veillonella_9	0.782107	Streptococcus_parasanguinis	0.00397362
3AB	Bacteroides_14	0	Streptococcus_salivarius	0.00288262
3AB	Clostridium_sensu_stricto_1_23	0	Veillonella_unclassified	0.245584
3AB	Collinsella_24	0	Enterobacter_cloacae	0.00204186
3AB	Streptococcus_30	0.00199517	Escherichia_coli	43.4498
3AB	Bacteroides_33	0	Escherichia_unclassified	11.0613
3AB	Bifidobacterium_animalis_36	0	Klebsiella_oxytoca	0.00244222
3AB	Veillonella_87	0	Klebsiella_pneumoniae	0
3AB	Other	0.804054	Other	24.9398
4AB	Bifidobacterium_1	0.00955452	Bifidobacterium_adolescentis	0
4AB	Escherichia_coli_2	0.022692	Bifidobacterium_animalis	53.8165
4AB	Staphylococcus_epidermidis_3	53.7298	Bifidobacterium_breve	0.0136686
4AB	Klebsiella_4	0.00238863	Bifidobacterium_longum	0
4AB	Enterococcus_faecium_5	0.0668816	Staphylococcus_epidermidis	37.9095
4AB	Streptococcus_salivarius_subsp_thermophilus_6	0.432342	Enterococcus_faecalis	0.00170481
4AB	ratAN060301C_7	0	Enterococcus_faecium	0.16665
4AB	Veillonella_9	0	Streptococcus_parasanguinis	7.41422
4AB	Bacteroides_14	0	Streptococcus_salivarius	0.0110211
4AB	Clostridium_sensu_stricto_1_23	0	Veillonella_unclassified	0
4AB	Collinsella_24	0	Enterobacter_cloacae	0.00217614
4AB	Streptococcus_30	4.06067	Escherichia_coli	0.00974752
4AB	Bacteroides_33	0	Escherichia_unclassified	0.00376062
4AB	Bifidobacterium_animalis_36	38.9609	Klebsiella_oxytoca	0.000782208
4AB	Veillonella_87	0	Klebsiella_pneumoniae	0.00146413
4AB	Other	2.71468	Other	0.648781
5AB	Bifidobacterium_1	0.00450227	Bifidobacterium_adolescentis	0
5AB	Escherichia_coli_2	0.0135068	Bifidobacterium_animalis	0.000173097
5AB	Staphylococcus_epidermidis_3	0.0180091	Bifidobacterium_breve	0.00871595
5AB	Klebsiella_4	0.00450227	Bifidobacterium_longum	0.0294469
5AB	Enterococcus_faecium_5	99.6623	Staphylococcus_epidermidis	8.14575e-05
5AB	Streptococcus_salivarius_subsp_thermophilus_6	0.0315159	Enterococcus_faecalis	0.0169941
5AB	ratAN060301C_7	0.00450227	Enterococcus_faecium	99.5647
5AB	Veillonella_9	0	Streptococcus_parasanguinis	0
5AB	Bacteroides_14	0	Streptococcus_salivarius	0.00241318
5AB	Clostridium_sensu_stricto_1_23	0	Veillonella_unclassified	0.00209753
5AB	Collinsella_24	0	Enterobacter_cloacae	0
5AB	Streptococcus_30	0	Escherichia_coli	0.0277465
5AB	Bacteroides_33	0	Escherichia_unclassified	0.000132368
5AB	Bifidobacterium_animalis_36	0	Klebsiella_oxytoca	0.00289174
5AB	Veillonella_87	0	Klebsiella_pneumoniae	0.00704608
5AB	Other	0.261132	Other	0.337591
6AB	Bifidobacterium_1	0.00129555	Bifidobacterium_adolescentis	0
6AB	Escherichia_coli_2	0.0142511	Bifidobacterium_animalis	0.01863
6AB	Staphylococcus_epidermidis_3	0.0103644	Bifidobacterium_breve	0.01873
6AB	Klebsiella_4	52.2614	Bifidobacterium_longum	0.03182
6AB	Enterococcus_faecium_5	47.5663	Staphylococcus_epidermidis	0.01386
6AB	Streptococcus_salivarius_subsp_thermophilus_6	0.0220244	Enterococcus_faecalis	0.00229
6AB	ratAN060301C_7	0.00259111	Enterococcus_faecium	49.3641
6AB	Veillonella_9	0	Streptococcus_parasanguinis	0.00264
6AB	Bacteroides_14	0	Streptococcus_salivarius	0.00519
6AB	Clostridium_sensu_stricto_1_23	0	Veillonella_unclassified	0.00146
6AB	Collinsella_24	0	Enterobacter_cloacae	0.01054
6AB	Streptococcus_30	0	Escherichia_coli	0.02551
6AB	Bacteroides_33	0	Escherichia_unclassified	0.01942
6AB	Bifidobacterium_animalis_36	0	Klebsiella_oxytoca	0.00306
6AB	Veillonella_87	0	Klebsiella_pneumoniae	50.4632
6AB	Other	0.121782	Other	0.01955
7AB	Bifidobacterium_1	0	Bifidobacterium_adolescentis	0
7AB	Escherichia_coli_2	0.0254401	Bifidobacterium_animalis	0
7AB	Staphylococcus_epidermidis_3	4.13656	Bifidobacterium_breve	0.0454383
7AB	Klebsiella_4	0	Bifidobacterium_longum	0.0346763
7AB	Enterococcus_faecium_5	0.92602	Staphylococcus_epidermidis	7.13086
7AB	Streptococcus_salivarius_subsp_thermophilus_6	66.7549	Enterococcus_faecalis	3.90823
7AB	ratAN060301C_7	0	Enterococcus_faecium	0.0142026
7AB	Veillonella_9	18.495	Streptococcus_parasanguinis	10.8791
7AB	Bacteroides_14	0	Streptococcus_salivarius	59.7016
7AB	Clostridium_sensu_stricto_1_23	0	Veillonella_unclassified	9.80054
7AB	Collinsella_24	0	Enterobacter_cloacae	0
7AB	Streptococcus_30	5.39839	Escherichia_coli	0.0193435
7AB	Bacteroides_33	0	Escherichia_unclassified	0.00585107
7AB	Bifidobacterium_animalis_36	0	Klebsiella_oxytoca	0.00320058
7AB	Veillonella_87	0	Klebsiella_pneumoniae	0
7AB	Other	4.26376	Other	8.45692
8AB	Bifidobacterium_1	0	Bifidobacterium_adolescentis	0
8AB	Escherichia_coli_2	83.0982	Bifidobacterium_animalis	0
8AB	Staphylococcus_epidermidis_3	0.0198728	Bifidobacterium_breve	0.02791
8AB	Klebsiella_4	0.00662427	Bifidobacterium_longum	0.03935
8AB	Enterococcus_faecium_5	0.00662427	Staphylococcus_epidermidis	0.00488
8AB	Streptococcus_salivarius_subsp_thermophilus_6	0.00662427	Enterococcus_faecalis	0.00965
8AB	ratAN060301C_7	0.390832	Enterococcus_faecium	0.00664
8AB	Veillonella_9	0	Streptococcus_parasanguinis	0.00589
8AB	Bacteroides_14	7.96569	Streptococcus_salivarius	0.04419
8AB	Clostridium_sensu_stricto_1_23	0	Veillonella_unclassified	0.00272
8AB	Collinsella_24	0	Enterobacter_cloacae	0
8AB	Streptococcus_30	0.00662427	Escherichia_coli	78.286
8AB	Bacteroides_33	8.38302	Escherichia_unclassified	18.5097
8AB	Bifidobacterium_animalis_36	0	Klebsiella_oxytoca	0.01526
8AB	Veillonella_87	0	Klebsiella_pneumoniae	0.00144
8AB	Other	0.115925	Other	3.04632
9AB	Bifidobacterium_1	0	Bifidobacterium_adolescentis	0.0173702
9AB	Escherichia_coli_2	99.8956	Bifidobacterium_animalis	0.0238803
9AB	Staphylococcus_epidermidis_3	0.0326115	Bifidobacterium_breve	0.0383204
9AB	Klebsiella_4	0.0130446	Bifidobacterium_longum	0.0631307
9AB	Enterococcus_faecium_5	0.0358727	Staphylococcus_epidermidis	0.0226702
9AB	Streptococcus_salivarius_subsp_thermophilus_6	0.0130446	Enterococcus_faecalis	0.0249003
9AB	ratAN060301C_7	0	Enterococcus_faecium	0.0693607
9AB	Veillonella_9	0	Streptococcus_parasanguinis	0.00410004
9AB	Bacteroides_14	0	Streptococcus_salivarius	0.00355004
9AB	Clostridium_sensu_stricto_1_23	0	Veillonella_unclassified	0
9AB	Collinsella_24	0	Enterobacter_cloacae	0.00561006
9AB	Streptococcus_30	0	Escherichia_coli	80.4823
9AB	Bacteroides_33	0	Escherichia_unclassified	19.2113
9AB	Bifidobacterium_animalis_36	0	Klebsiella_oxytoca	0.00710008
9AB	Veillonella_87	0	Klebsiella_pneumoniae	0.0122401
9AB	Other	0.00978346	Other	0.0142402
10AB	Bifidobacterium_1	0	Bifidobacterium_adolescentis	0
10AB	Escherichia_coli_2	71.9167	Bifidobacterium_animalis	0.052564
10AB	Staphylococcus_epidermidis_3	0.993412	Bifidobacterium_breve	0.13645
10AB	Klebsiella_4	0.0176137	Bifidobacterium_longum	0.0182914
10AB	Enterococcus_faecium_5	0	Staphylococcus_epidermidis	3.818
10AB	Streptococcus_salivarius_subsp_thermophilus_6	23.2219	Enterococcus_faecalis	0.0699853
10AB	ratAN060301C_7	0	Enterococcus_faecium	0.12965
10AB	Veillonella_9	0.0176137	Streptococcus_parasanguinis	3.1543
10AB	Bacteroides_14	0	Streptococcus_salivarius	36.599
10AB	Clostridium_sensu_stricto_1_23	0	Veillonella_unclassified	0.00912069
10AB	Collinsella_24	0	Enterobacter_cloacae	0.0175513
10AB	Streptococcus_30	0.767957	Escherichia_coli	0.0832963
10AB	Bacteroides_33	0	Escherichia_unclassified	5.68242
10AB	Bifidobacterium_animalis_36	0	Klebsiella_oxytoca	0.012841
10AB	Veillonella_87	0	Klebsiella_pneumoniae	0.0052304
10AB	Other	3.06478	Other	50.2113
11AB	Bifidobacterium_1	0	Bifidobacterium_adolescentis	0
11AB	Escherichia_coli_2	0.0143952	Bifidobacterium_animalis	0
11AB	Staphylococcus_epidermidis_3	0.0359881	Bifidobacterium_breve	0.0414107
11AB	Klebsiella_4	43.6535	Bifidobacterium_longum	0.0100202
11AB	Enterococcus_faecium_5	53.104	Staphylococcus_epidermidis	0.00715013
11AB	Streptococcus_salivarius_subsp_thermophilus_6	0.00359881	Enterococcus_faecalis	0.0235904
11AB	ratAN060301C_7	2.1197	Enterococcus_faecium	71.6138
11AB	Veillonella_9	0	Streptococcus_parasanguinis	0.00204004
11AB	Bacteroides_14	0.0251916	Streptococcus_salivarius	0.0057601
11AB	Clostridium_sensu_stricto_1_23	0	Veillonella_unclassified	0.00133002
11AB	Collinsella_24	0	Enterobacter_cloacae	0
11AB	Streptococcus_30	0	Escherichia_coli	0.0209704
11AB	Bacteroides_33	0	Escherichia_unclassified	0
11AB	Bifidobacterium_animalis_36	0	Klebsiella_oxytoca	12.919
11AB	Veillonella_87	0	Klebsiella_pneumoniae	0
11AB	Other	1.04365	Other	15.3549
12AB	Bifidobacterium_1	0	Bifidobacterium_adolescentis	0
12AB	Escherichia_coli_2	0.022431	Bifidobacterium_animalis	0
12AB	Staphylococcus_epidermidis_3	5.96103	Bifidobacterium_breve	0.0140755
12AB	Klebsiella_4	0.0448619	Bifidobacterium_longum	0.00316124
12AB	Enterococcus_faecium_5	86.5863	Staphylococcus_epidermidis	2.31789
12AB	Streptococcus_salivarius_subsp_thermophilus_6	2.5347	Enterococcus_faecalis	88.9346
12AB	ratAN060301C_7	0.00280387	Enterococcus_faecium	0.10107
12AB	Veillonella_9	0.400953	Streptococcus_parasanguinis	0.0116146
12AB	Bacteroides_14	0	Streptococcus_salivarius	0.00534209
12AB	Clostridium_sensu_stricto_1_23	0	Veillonella_unclassified	0.105141
12AB	Collinsella_24	0	Enterobacter_cloacae	0.00678266
12AB	Streptococcus_30	0	Escherichia_coli	0.0187373
12AB	Bacteroides_33	0	Escherichia_unclassified	0.02554
12AB	Bifidobacterium_animalis_36	0	Klebsiella_oxytoca	0.0119547
12AB	Veillonella_87	0.00841161	Klebsiella_pneumoniae	0.00756296
12AB	Other	4.43853	Other	8.43658
13AB	Bifidobacterium_1	0	Bifidobacterium_adolescentis	0
13AB	Escherichia_coli_2	0	Bifidobacterium_animalis	0.0085
13AB	Staphylococcus_epidermidis_3	0.00417327	Bifidobacterium_breve	0.01695
13AB	Klebsiella_4	0	Bifidobacterium_longum	0.00099
13AB	Enterococcus_faecium_5	99.9875	Staphylococcus_epidermidis	0.00532
13AB	Streptococcus_salivarius_subsp_thermophilus_6	0	Enterococcus_faecalis	0.01341
13AB	ratAN060301C_7	0	Enterococcus_faecium	99.9097
13AB	Veillonella_9	0	Streptococcus_parasanguinis	0.00069
13AB	Bacteroides_14	0	Streptococcus_salivarius	0.0089
13AB	Clostridium_sensu_stricto_1_23	0	Veillonella_unclassified	0
13AB	Collinsella_24	0	Enterobacter_cloacae	0
13AB	Streptococcus_30	0	Escherichia_coli	0.01303
13AB	Bacteroides_33	0	Escherichia_unclassified	0.00735
13AB	Bifidobacterium_animalis_36	0	Klebsiella_oxytoca	0.00219
13AB	Veillonella_87	0	Klebsiella_pneumoniae	0
13AB	Other	0.00834655	Other	0.01294
14AB	Bifidobacterium_1	0	Bifidobacterium_adolescentis	0
14AB	Escherichia_coli_2	99.0896	Bifidobacterium_animalis	0
14AB	Staphylococcus_epidermidis_3	0.00694991	Bifidobacterium_breve	0.01532
14AB	Klebsiella_4	0.00463328	Bifidobacterium_longum	0.0058
14AB	Enterococcus_faecium_5	0.00231664	Staphylococcus_epidermidis	0
14AB	Streptococcus_salivarius_subsp_thermophilus_6	0.00231664	Enterococcus_faecalis	0.02217
14AB	ratAN060301C_7	0.00231664	Enterococcus_faecium	0.10221
14AB	Veillonella_9	0	Streptococcus_parasanguinis	0.40213
14AB	Bacteroides_14	0.0347496	Streptococcus_salivarius	0.00317
14AB	Clostridium_sensu_stricto_1_23	0	Veillonella_unclassified	0.0025
14AB	Collinsella_24	0	Enterobacter_cloacae	0
14AB	Streptococcus_30	0.53746	Escherichia_coli	83.8382
14AB	Bacteroides_33	0	Escherichia_unclassified	15.3218
14AB	Bifidobacterium_animalis_36	0	Klebsiella_oxytoca	0.00842
14AB	Veillonella_87	0	Klebsiella_pneumoniae	0
14AB	Other	0.319696	Other	0.27822
15AB	Bifidobacterium_1	0	Bifidobacterium_adolescentis	0.00478021
15AB	Escherichia_coli_2	0.325054	Bifidobacterium_animalis	0
15AB	Staphylococcus_epidermidis_3	3.80172	Bifidobacterium_breve	0.00323014
15AB	Klebsiella_4	0.0141328	Bifidobacterium_longum	0.0186808
15AB	Enterococcus_faecium_5	95.1136	Staphylococcus_epidermidis	2.44411
15AB	Streptococcus_salivarius_subsp_thermophilus_6	0.0105996	Enterococcus_faecalis	0.0252511
15AB	ratAN060301C_7	0	Enterococcus_faecium	96.8294
15AB	Veillonella_9	0.0600643	Streptococcus_parasanguinis	0.069323
15AB	Bacteroides_14	0	Streptococcus_salivarius	0.00517022
15AB	Clostridium_sensu_stricto_1_23	0	Veillonella_unclassified	0.0128106
15AB	Collinsella_24	0	Enterobacter_cloacae	0
15AB	Streptococcus_30	0.0353319	Escherichia_coli	0.148396
15AB	Bacteroides_33	0	Escherichia_unclassified	0.0213609
15AB	Bifidobacterium_animalis_36	0	Klebsiella_oxytoca	0
15AB	Veillonella_87	0	Klebsiella_pneumoniae	0
15AB	Other	0.639508	Other	0.417518
16AB	Bifidobacterium_1	0	Bifidobacterium_adolescentis	0
16AB	Escherichia_coli_2	0.0053322	Bifidobacterium_animalis	0
16AB	Staphylococcus_epidermidis_3	2.60211	Bifidobacterium_breve	0.00680013
16AB	Klebsiella_4	0.0106644	Bifidobacterium_longum	0.00155003
16AB	Enterococcus_faecium_5	92.215	Staphylococcus_epidermidis	0.0307206
16AB	Streptococcus_salivarius_subsp_thermophilus_6	1.07977	Enterococcus_faecalis	92.15
16AB	ratAN060301C_7	0.0026661	Enterococcus_faecium	0.0116402
16AB	Veillonella_9	0	Streptococcus_parasanguinis	2.57413
16AB	Bacteroides_14	0	Streptococcus_salivarius	0.00325006
16AB	Clostridium_sensu_stricto_1_23	0	Veillonella_unclassified	0
16AB	Collinsella_24	0	Enterobacter_cloacae	0
16AB	Streptococcus_30	1.00512	Escherichia_coli	0.0111002
16AB	Bacteroides_33	0	Escherichia_unclassified	0.00234004
16AB	Bifidobacterium_animalis_36	0	Klebsiella_oxytoca	0
16AB	Veillonella_87	0	Klebsiella_pneumoniae	0.000910017
16AB	Other	3.07934	Other	5.2076
17AB	Bifidobacterium_1	0	Bifidobacterium_adolescentis	0
17AB	Escherichia_coli_2	45.07	Bifidobacterium_animalis	0
17AB	Staphylococcus_epidermidis_3	0.680003	Bifidobacterium_breve	0
17AB	Klebsiella_4	17.3243	Bifidobacterium_longum	0
17AB	Enterococcus_faecium_5	16.0881	Staphylococcus_epidermidis	0.00114002
17AB	Streptococcus_salivarius_subsp_thermophilus_6	0.279381	Enterococcus_faecalis	0.0655212
17AB	ratAN060301C_7	16.7391	Enterococcus_faecium	17.6603
17AB	Veillonella_9	0.271474	Streptococcus_parasanguinis	3.0277
17AB	Bacteroides_14	0.00790701	Streptococcus_salivarius	0.254245
17AB	Clostridium_sensu_stricto_1_23	0	Veillonella_unclassified	0.177613
17AB	Collinsella_24	0	Enterobacter_cloacae	0.0321606
17AB	Streptococcus_30	1.96621	Escherichia_coli	35.9114
17AB	Bacteroides_33	0.184497	Escherichia_unclassified	15.7949
17AB	Bifidobacterium_animalis_36	0	Klebsiella_oxytoca	0.0120102
17AB	Veillonella_87	0	Klebsiella_pneumoniae	16.0191
17AB	Other	1.389	Other	11.0439
18AB	Bifidobacterium_1	0	Bifidobacterium_adolescentis	0
18AB	Escherichia_coli_2	0.0131789	Bifidobacterium_animalis	0.0505418
18AB	Staphylococcus_epidermidis_3	0.0210862	Bifidobacterium_breve	0.0385888
18AB	Klebsiella_4	80.1104	Bifidobacterium_longum	0
18AB	Enterococcus_faecium_5	19.6695	Staphylococcus_epidermidis	0.0534522
18AB	Streptococcus_salivarius_subsp_thermophilus_6	0.0764375	Enterococcus_faecalis	0.397299
18AB	ratAN060301C_7	0	Enterococcus_faecium	24.571
18AB	Veillonella_9	0.00131789	Streptococcus_parasanguinis	0.0262544
18AB	Bacteroides_14	0	Streptococcus_salivarius	0.037816
18AB	Clostridium_sensu_stricto_1_23	0	Veillonella_unclassified	0.00460657
18AB	Collinsella_24	0	Enterobacter_cloacae	72.4529
18AB	Streptococcus_30	0	Escherichia_coli	0.0606883
18AB	Bacteroides_33	0	Escherichia_unclassified	2.06723
18AB	Bifidobacterium_animalis_36	0	Klebsiella_oxytoca	0.0256824
18AB	Veillonella_87	0	Klebsiella_pneumoniae	0.0206744
18AB	Other	0.108067	Other	0.193205
19AB	Bifidobacterium_1	0	Bifidobacterium_adolescentis	0
19AB	Escherichia_coli_2	0.0268584	Bifidobacterium_animalis	0.0124102
19AB	Staphylococcus_epidermidis_3	0.033178	Bifidobacterium_breve	0.0384805
19AB	Klebsiella_4	0.00631961	Bifidobacterium_longum	0.0133902
19AB	Enterococcus_faecium_5	99.8799	Staphylococcus_epidermidis	0.0372405
19AB	Streptococcus_salivarius_subsp_thermophilus_6	0.0268584	Enterococcus_faecalis	0.00592008
19AB	ratAN060301C_7	0	Enterococcus_faecium	99.8101
19AB	Veillonella_9	0	Streptococcus_parasanguinis	0.00359005
19AB	Bacteroides_14	0	Streptococcus_salivarius	0.0124302
19AB	Clostridium_sensu_stricto_1_23	0	Veillonella_unclassified	0.00118002
19AB	Collinsella_24	0	Enterobacter_cloacae	0.00503007
19AB	Streptococcus_30	0	Escherichia_coli	0.0177002
19AB	Bacteroides_33	0	Escherichia_unclassified	0
19AB	Bifidobacterium_animalis_36	0	Klebsiella_oxytoca	0.00157002
19AB	Veillonella_87	0	Klebsiella_pneumoniae	0.00560008
19AB	Other	0.0268584	Other	0.0353105
20AB	Bifidobacterium_1	0	Bifidobacterium_adolescentis	0
20AB	Escherichia_coli_2	0.0468349	Bifidobacterium_animalis	0.0230202
20AB	Staphylococcus_epidermidis_3	0.267412	Bifidobacterium_breve	0.0369104
20AB	Klebsiella_4	63.4492	Bifidobacterium_longum	0
20AB	Enterococcus_faecium_5	27.8955	Staphylococcus_epidermidis	0.354194
20AB	Streptococcus_salivarius_subsp_thermophilus_6	0.764466	Enterococcus_faecalis	46.0032
20AB	ratAN060301C_7	0.0030216	Enterococcus_faecium	0.0447005
20AB	Veillonella_9	2.5457	Streptococcus_parasanguinis	2.97388
20AB	Bacteroides_14	0	Streptococcus_salivarius	0.753978
20AB	Clostridium_sensu_stricto_1_23	0	Veillonella_unclassified	1.42781
20AB	Collinsella_24	0	Enterobacter_cloacae	0.00656007
20AB	Streptococcus_30	1.33555	Escherichia_coli	0.0601306
20AB	Bacteroides_33	0	Escherichia_unclassified	0.0194602
20AB	Bifidobacterium_animalis_36	0	Klebsiella_oxytoca	35.1219
20AB	Veillonella_87	0.015108	Klebsiella_pneumoniae	0.0210002
20AB	Other	3.67729	Other	13.1533
21C	Bifidobacterium_1	89.9334	Bifidobacterium_adolescentis	0.0765109
21C	Escherichia_coli_2	1.44195	Bifidobacterium_animalis	0
21C	Staphylococcus_epidermidis_3	4.12787	Bifidobacterium_breve	71.0238
21C	Klebsiella_4	0.00257951	Bifidobacterium_longum	18.218
21C	Enterococcus_faecium_5	0	Staphylococcus_epidermidis	0.136892
21C	Streptococcus_salivarius_subsp_thermophilus_6	2.78394	Enterococcus_faecalis	0.00578007
21C	ratAN060301C_7	0.0522351	Enterococcus_faecium	0.00562007
21C	Veillonella_9	0.00709366	Streptococcus_parasanguinis	0.00415005
21C	Bacteroides_14	0.000644878	Streptococcus_salivarius	0.147182
21C	Clostridium_sensu_stricto_1_23	0	Veillonella_unclassified	0.00168002
21C	Collinsella_24	0.00580391	Enterobacter_cloacae	0
21C	Streptococcus_30	0.0135424	Escherichia_coli	0.108571
21C	Bacteroides_33	0.0116078	Escherichia_unclassified	0.0187402
21C	Bifidobacterium_animalis_36	0.000644878	Klebsiella_oxytoca	0.00382005
21C	Veillonella_87	0	Klebsiella_pneumoniae	0
21C	Other	1.61864	Other	10.2493
22C	Bifidobacterium_1	88.6735	Bifidobacterium_adolescentis	0.0037
22C	Escherichia_coli_2	0.17768	Bifidobacterium_animalis	0
22C	Staphylococcus_epidermidis_3	6.05686	Bifidobacterium_breve	0.02255
22C	Klebsiella_4	0.00899645	Bifidobacterium_longum	90.778
22C	Enterococcus_faecium_5	0.0134947	Staphylococcus_epidermidis	0.33796
22C	Streptococcus_salivarius_subsp_thermophilus_6	3.21173	Enterococcus_faecalis	0
22C	ratAN060301C_7	0.0359858	Enterococcus_faecium	0.02301
22C	Veillonella_9	0.0494805	Streptococcus_parasanguinis	0.00444
22C	Bacteroides_14	0.00449822	Streptococcus_salivarius	0.11242
22C	Clostridium_sensu_stricto_1_23	0	Veillonella_unclassified	0.00106
22C	Collinsella_24	0	Enterobacter_cloacae	0.00332
22C	Streptococcus_30	0.00224911	Escherichia_coli	0.01177
22C	Bacteroides_33	0.00224911	Escherichia_unclassified	0.0054
22C	Bifidobacterium_animalis_36	0	Klebsiella_oxytoca	0
22C	Veillonella_87	0	Klebsiella_pneumoniae	0.00454
22C	Other	1.7633	Other	8.6918
23C	Bifidobacterium_1	88.463	Bifidobacterium_adolescentis	0.0027
23C	Escherichia_coli_2	0.0278	Bifidobacterium_animalis	0
23C	Staphylococcus_epidermidis_3	9.39639	Bifidobacterium_breve	84.4089
23C	Klebsiella_4	0	Bifidobacterium_longum	11.9669
23C	Enterococcus_faecium_5	0	Staphylococcus_epidermidis	0.9829
23C	Streptococcus_salivarius_subsp_thermophilus_6	1.29965	Enterococcus_faecalis	0.00104
23C	ratAN060301C_7	0	Enterococcus_faecium	0.00863
23C	Veillonella_9	0.045175	Streptococcus_parasanguinis	0.00897
23C	Bacteroides_14	0	Streptococcus_salivarius	0.19125
23C	Clostridium_sensu_stricto_1_23	0	Veillonella_unclassified	0.00222
23C	Collinsella_24	0	Enterobacter_cloacae	0.00196
23C	Streptococcus_30	0.003475	Escherichia_coli	0.00272
23C	Bacteroides_33	0	Escherichia_unclassified	0.00211
23C	Bifidobacterium_animalis_36	0	Klebsiella_oxytoca	0
23C	Veillonella_87	0	Klebsiella_pneumoniae	0
23C	Other	0.764499	Other	2.41976
24C	Bifidobacterium_1	81.9391	Bifidobacterium_adolescentis	23.6431
24C	Escherichia_coli_2	0	Bifidobacterium_animalis	0
24C	Staphylococcus_epidermidis_3	8.9488	Bifidobacterium_breve	0.043
24C	Klebsiella_4	0.56199	Bifidobacterium_longum	70.455
24C	Enterococcus_faecium_5	0.106322	Staphylococcus_epidermidis	0.01015
24C	Streptococcus_salivarius_subsp_thermophilus_6	7.36915	Enterococcus_faecalis	0.11788
24C	ratAN060301C_7	0	Enterococcus_faecium	0.01523
24C	Veillonella_9	0.00126574	Streptococcus_parasanguinis	0.22482
24C	Bacteroides_14	0	Streptococcus_salivarius	1.28312
24C	Clostridium_sensu_stricto_1_23	0.00126574	Veillonella_unclassified	0.0024
24C	Collinsella_24	0.349345	Enterobacter_cloacae	0.16442
24C	Streptococcus_30	0.311373	Escherichia_coli	0.00867
24C	Bacteroides_33	0	Escherichia_unclassified	0.00726
24C	Bifidobacterium_animalis_36	0.00632871	Klebsiella_oxytoca	0.00113
24C	Veillonella_87	0.00126574	Klebsiella_pneumoniae	0
24C	Other	0.403772	Other	4.02383
25C	Bifidobacterium_1	68.1552	Bifidobacterium_adolescentis	0.0101703
25C	Escherichia_coli_2	25.2856	Bifidobacterium_animalis	0
25C	Staphylococcus_epidermidis_3	4.38688	Bifidobacterium_breve	0.0282009
25C	Klebsiella_4	0.0112268	Bifidobacterium_longum	79.3315
25C	Enterococcus_faecium_5	0.0028067	Staphylococcus_epidermidis	0.548917
25C	Streptococcus_salivarius_subsp_thermophilus_6	0.075781	Enterococcus_faecalis	0.00219007
25C	ratAN060301C_7	0.0477139	Enterococcus_faecium	0.0135304
25C	Veillonella_9	0.0028067	Streptococcus_parasanguinis	0.00111004
25C	Bacteroides_14	0	Streptococcus_salivarius	0.102993
25C	Clostridium_sensu_stricto_1_23	0.0028067	Veillonella_unclassified	0.00220007
25C	Collinsella_24	0	Enterobacter_cloacae	0
25C	Streptococcus_30	0	Escherichia_coli	10.3784
25C	Bacteroides_33	0.0028067	Escherichia_unclassified	2.60659
25C	Bifidobacterium_animalis_36	0	Klebsiella_oxytoca	0.00662021
25C	Veillonella_87	0	Klebsiella_pneumoniae	0
25C	Other	2.02644	Other	6.96764
26C	Bifidobacterium_1	59.4759	Bifidobacterium_adolescentis	0.0100802
26C	Escherichia_coli_2	22.574	Bifidobacterium_animalis	0
26C	Staphylococcus_epidermidis_3	0.113139	Bifidobacterium_breve	0.0156003
26C	Klebsiella_4	0.00185474	Bifidobacterium_longum	36.2708
26C	Enterococcus_faecium_5	0.578678	Staphylococcus_epidermidis	0.00976016
26C	Streptococcus_salivarius_subsp_thermophilus_6	6.499	Enterococcus_faecalis	0.741182
26C	ratAN060301C_7	5.39543	Enterococcus_faecium	0.0286605
26C	Veillonella_9	0	Streptococcus_parasanguinis	0.708512
26C	Bacteroides_14	0.00370947	Streptococcus_salivarius	0.56974
26C	Clostridium_sensu_stricto_1_23	0	Veillonella_unclassified	0.00408007
26C	Collinsella_24	3.36635	Enterobacter_cloacae	0
26C	Streptococcus_30	0.636175	Escherichia_coli	8.76464
26C	Bacteroides_33	0.00741895	Escherichia_unclassified	2.02172
26C	Bifidobacterium_animalis_36	0.03524	Klebsiella_oxytoca	0
26C	Veillonella_87	0	Klebsiella_pneumoniae	0
26C	Other	1.31315	Other	50.8552
27C	Bifidobacterium_1	47.9911	Bifidobacterium_adolescentis	10.2457
27C	Escherichia_coli_2	0.00625182	Bifidobacterium_animalis	0
27C	Staphylococcus_epidermidis_3	29.7149	Bifidobacterium_breve	0.07947
27C	Klebsiella_4	20.6414	Bifidobacterium_longum	0.12679
27C	Enterococcus_faecium_5	0.0166715	Staphylococcus_epidermidis	33.5868
27C	Streptococcus_salivarius_subsp_thermophilus_6	0.508482	Enterococcus_faecalis	0.07743
27C	ratAN060301C_7	0	Enterococcus_faecium	0
27C	Veillonella_9	0.258409	Streptococcus_parasanguinis	0.43065
27C	Bacteroides_14	0	Streptococcus_salivarius	0.53908
27C	Clostridium_sensu_stricto_1_23	0.00416788	Veillonella_unclassified	0.41776
27C	Collinsella_24	0.00208394	Enterobacter_cloacae	25.3063
27C	Streptococcus_30	0.0896095	Escherichia_coli	0.02657
27C	Bacteroides_33	0	Escherichia_unclassified	1.37855
27C	Bifidobacterium_animalis_36	0.00416788	Klebsiella_oxytoca	0
27C	Veillonella_87	0	Klebsiella_pneumoniae	0
27C	Other	0.762722	Other	27.7848
28C	Bifidobacterium_1	46.5479	Bifidobacterium_adolescentis	0.0133909
28C	Escherichia_coli_2	37.7336	Bifidobacterium_animalis	0.0107207
28C	Staphylococcus_epidermidis_3	0.108389	Bifidobacterium_breve	60.6913
28C	Klebsiella_4	0.00818029	Bifidobacterium_longum	4.2435
28C	Enterococcus_faecium_5	0.591026	Staphylococcus_epidermidis	0.0516133
28C	Streptococcus_salivarius_subsp_thermophilus_6	0.349708	Enterococcus_faecalis	0.00570037
28C	ratAN060301C_7	0	Enterococcus_faecium	0.0169111
28C	Veillonella_9	0	Streptococcus_parasanguinis	0.144919
28C	Bacteroides_14	9.94928	Streptococcus_salivarius	0.198673
28C	Clostridium_sensu_stricto_1_23	0	Veillonella_unclassified	0.00324021
28C	Collinsella_24	2.12074	Enterobacter_cloacae	0.00259017
28C	Streptococcus_30	0.0633973	Escherichia_coli	12.918
28C	Bacteroides_33	0	Escherichia_unclassified	3.82613
28C	Bifidobacterium_animalis_36	0.00204507	Klebsiella_oxytoca	0
28C	Veillonella_87	0	Klebsiella_pneumoniae	0
28C	Other	2.52567	Other	17.8734
29C	Bifidobacterium_1	0.0391026	Bifidobacterium_adolescentis	0
29C	Escherichia_coli_2	72.9239	Bifidobacterium_animalis	0
29C	Staphylococcus_epidermidis_3	6.89672	Bifidobacterium_breve	0.02565
29C	Klebsiella_4	0.0464343	Bifidobacterium_longum	0.06946
29C	Enterococcus_faecium_5	0	Staphylococcus_epidermidis	5.04988
29C	Streptococcus_salivarius_subsp_thermophilus_6	18.933	Enterococcus_faecalis	0.00142
29C	ratAN060301C_7	0	Enterococcus_faecium	0.04996
29C	Veillonella_9	0.129527	Streptococcus_parasanguinis	0.01685
29C	Bacteroides_14	0	Streptococcus_salivarius	11.5336
29C	Clostridium_sensu_stricto_1_23	0	Veillonella_unclassified	0.1035
29C	Collinsella_24	0	Enterobacter_cloacae	0
29C	Streptococcus_30	0.0146635	Escherichia_coli	67.6088
29C	Bacteroides_33	0	Escherichia_unclassified	13.9292
29C	Bifidobacterium_animalis_36	0	Klebsiella_oxytoca	0.00717
29C	Veillonella_87	0	Klebsiella_pneumoniae	0.01087
29C	Other	1.01667	Other	1.59362
30C	Bifidobacterium_1	0.0190078	Bifidobacterium_adolescentis	0.0122706
30C	Escherichia_coli_2	0.0190078	Bifidobacterium_animalis	0
30C	Staphylococcus_epidermidis_3	1.51112	Bifidobacterium_breve	0.0694231
30C	Klebsiella_4	51.9641	Bifidobacterium_longum	0.0928342
30C	Enterococcus_faecium_5	0	Staphylococcus_epidermidis	3.80811
30C	Streptococcus_salivarius_subsp_thermophilus_6	0.674777	Enterococcus_faecalis	0.00579026
30C	ratAN060301C_7	0	Enterococcus_faecium	0.00598027
30C	Veillonella_9	32.9057	Streptococcus_parasanguinis	19.6802
30C	Bacteroides_14	0	Streptococcus_salivarius	1.67271
30C	Clostridium_sensu_stricto_1_23	0	Veillonella_unclassified	28.6649
30C	Collinsella_24	0	Enterobacter_cloacae	0.0121205
30C	Streptococcus_30	1.82475	Escherichia_coli	0.0589527
30C	Bacteroides_33	0	Escherichia_unclassified	5.65511
30C	Bifidobacterium_animalis_36	0	Klebsiella_oxytoca	0.00865039
30C	Veillonella_87	7.33384	Klebsiella_pneumoniae	2.71658
30C	Other	3.7477	Other	37.5364
31C	Bifidobacterium_1	0.0125581	Bifidobacterium_adolescentis	0.0125017
31C	Escherichia_coli_2	34.7608	Bifidobacterium_animalis	0
31C	Staphylococcus_epidermidis_3	0.0226045	Bifidobacterium_breve	0
31C	Klebsiella_4	0	Bifidobacterium_longum	0.0363423
31C	Enterococcus_faecium_5	30.3428	Staphylococcus_epidermidis	0.0112686
31C	Streptococcus_salivarius_subsp_thermophilus_6	18.8848	Enterococcus_faecalis	0.372175
31C	ratAN060301C_7	0	Enterococcus_faecium	54.1133
31C	Veillonella_9	0.40437	Streptococcus_parasanguinis	5.88472
31C	Bacteroides_14	0	Streptococcus_salivarius	13.0218
31C	Clostridium_sensu_stricto_1_23	12.5732	Veillonella_unclassified	0.0780882
31C	Collinsella_24	0.00502323	Enterobacter_cloacae	0
31C	Streptococcus_30	2.02185	Escherichia_coli	23.8484
31C	Bacteroides_33	0	Escherichia_unclassified	0
31C	Bifidobacterium_animalis_36	0	Klebsiella_oxytoca	0.00676718
31C	Veillonella_87	0	Klebsiella_pneumoniae	0
31C	Other	0.971995	Other	2.6146
32C	Bifidobacterium_1	0.0124909	Bifidobacterium_adolescentis	0.0189203
32C	Escherichia_coli_2	0	Bifidobacterium_animalis	0
32C	Staphylococcus_epidermidis_3	2.10847	Bifidobacterium_breve	0.161452
32C	Klebsiella_4	2.29334	Bifidobacterium_longum	0.138502
32C	Enterococcus_faecium_5	0.00249819	Staphylococcus_epidermidis	10.7096
32C	Streptococcus_salivarius_subsp_thermophilus_6	61.408	Enterococcus_faecalis	0.00958014
32C	ratAN060301C_7	0	Enterococcus_faecium	0.0241703
32C	Veillonella_9	32.454	Streptococcus_parasanguinis	0.241393
32C	Bacteroides_14	0	Streptococcus_salivarius	0.0241403
32C	Clostridium_sensu_stricto_1_23	0	Veillonella_unclassified	54.5089
32C	Collinsella_24	0	Enterobacter_cloacae	4.65082
32C	Streptococcus_30	0.0199855	Escherichia_coli	0.00399006
32C	Bacteroides_33	0	Escherichia_unclassified	0.113612
32C	Bifidobacterium_animalis_36	0	Klebsiella_oxytoca	0.000820012
32C	Veillonella_87	0.232332	Klebsiella_pneumoniae	0
32C	Other	1.46894	Other	29.3941

## Sheet: eT1
abr	sex	birthmode	ab.ap	sob	grav	ga	bw	rm	a5	abd	abd.cat	hosp.days	sib.num	sib.5y	pet	smoke	high.educ	bf.days	bf.1m	bf.4m	bf.12m	ff.excl	sol.start	sf.4m	pac.1m	daycare.since.zm	ab	abl1.age	ab.1m	ab.4m	ab.12m
none	1	1	#N/A	Summer	2	40.4286	3000	0	9	0	0	1	1	0	cat(s)	0	1	31	1	0	0	0	182.5	0	1	m6	1	164	0	0	1
none	2	1	#N/A	Summer	4	38.4286	3500	4	9	0	0	2	1	1	no pets	0	1	371	1	1	1	0	111	0	0	m12	0	#N/A	0	0	0
none	2	1	#N/A	Summer	1	39.5714	3440	6	9	0	0	1	0	0	no pets	0	1	337	1	1	0	0	133	0	1	m6	0	#N/A	0	0	0
none	2	1	#N/A	Autumn	1	37	2415	48	9	0	0	1	1	1	no pets	0	1	0	0	0	0	1	134	0	1	m4	0	#N/A	0	0	0
none	2	1	#N/A	Autumn	2	39.5714	3600	0.5	10	0	0	1	1	1	no pets	0	0	360	1	1	1	0	118	1	1	>m12	0	#N/A	0	0	0
none	2	1	#N/A	Autumn	1	37	2415	48	9	0	0	1	1	1	no pets	0	1	0	0	0	0	1	134	0	1	m4	0	#N/A	0	0	0
none	1	1	#N/A	Autumn	1	40	3215	44	10	0	0	3	0	0	cat(s)	0	1	19	0	0	0	0	128	0	1	>m12	0	#N/A	0	0	0
none	1	1	#N/A	Autumn	1	38.7143	3330	6	10	0	0	2	0	0	dog(s)	0	1	121	1	1	0	0	128	0	1	>m12	0	#N/A	0	0	0
none	2	1	#N/A	Autumn	3	37.8571	4270	5	10	0	0	3	1	1	dog(s)	0	1	24	0	0	0	0	121	0	1	m4	0	#N/A	0	0	0
none	1	1	#N/A	Winter	1	40.4286	3880	6	10	0	0	1	0	0	cat(s)	0	0	248	1	1	0	0	115	1	1	m10	1	319	0	0	1
none	2	1	#N/A	Winter	2	39.5714	3895	8	10	0	0	2	1	1	other	0	1	366	1	1	1	0	167	0	0	m4	0	#N/A	0	0	0
none	1	1	#N/A	Winter	3	39.2857	2335	3	10	0	0	4	0	0	dog(s)	1	0	1	0	0	0	0	108	1	1	>m12	1	335	0	0	1
none	2	1	#N/A	Autumn	7	39.8571	3890	#N/A	9	0	0	1	1	0	cat(s)	0	1	227	1	1	0	0	182.5	0	0	>m12	0	#N/A	0	0	0
none	1	1	#N/A	Winter	2	39.7143	3440	7	10	0	0	4	0	0	cat(s) + dog(s)	0	1	1	0	0	0	0	113	1	1	>m12	0	#N/A	0	0	0
none	1	1	#N/A	Winter	2	39.7143	4600	#N/A	10	0	0	0	1	1	cat(s)	0	1	315	1	1	0	0	163	0	1	m4	0	#N/A	0	0	0
none	1	1	#N/A	Winter	2	40	3465	0	10	0	0	1	1	1	no pets	0	1	181	1	1	0	0	110	1	1	m10	0	#N/A	0	0	0
none	1	1	#N/A	Winter	1	40.1429	2930	2	10	0	0	2	0	0	no pets	0	1	372	1	1	1	0	147	0	1	m4	0	#N/A	0	0	0
none	1	1	#N/A	Winter	4	38.4286	3650	25	10	0	0	2	0	0	cat(s)	0	1	0	0	0	0	1	128	0	0	m4	1	270	0	0	1
none	2	1	#N/A	Winter	1	38.1429	3540	9	10	0	0	3	0	0	cat(s)	0	1	157	1	1	0	0	157	0	1	m10	0	#N/A	0	0	0
none	2	2	#N/A	Winter	2	40	4025	5	10	0	0	3	1	1	no pets	0	1	110	1	0	0	0	142	0	0	m6	0	#N/A	0	0	0
none	1	1	#N/A	Spring	1	39.7143	2890	2	10	0	0	1	0	0	cat(s)	0	1	25	0	0	0	0	122	0	1	>m12	0	#N/A	0	0	0
none	2	1	#N/A	Spring	2	40.1429	3580	2.5	10	0	0	1	1	1	no pets	0	1	5	0	0	0	0	134	0	1	m4	1	55	0	1	0
none	1	2	#N/A	Spring	2	40.5714	3348	8	10	0	0	#N/A	1	1	no pets	0	1	234	1	1	0	0	120	1	1	m4	0	#N/A	0	0	0
none	2	1	#N/A	Spring	2	39.7143	3665	5	10	0	0	1	1	1	no pets	0	1	50	1	0	0	0	100	1	0	>m12	0	#N/A	0	0	0
none	2	1	#N/A	Spring	2	41.2857	3515	12	10	0	0	1	0	0	no pets	0	1	0	0	0	0	1	107	1	1	>m12	0	#N/A	0	0	0
none	2	1	#N/A	Spring	2	41.5714	3060	8	10	0	0	1	0	0	no pets	0	1	97	1	0	0	0	182.5	0	1	m4	1	261	0	0	1
none	2	1	#N/A	Spring	2	39.1429	3900	5	10	0	0	1	2	0	no pets	0	1	221	1	1	0	0	157	0	1	m10	0	#N/A	0	0	0
none	1	2	#N/A	Spring	1	37.2857	2710	48	8	0	0	3	0	0	other	0	1	0	0	0	0	1	160	0	1	m6	1	199	0	0	1
none	2	1	#N/A	Spring	9	39.4286	3655	3	10	0	0	1	2	1	no pets	0	1	0	0	0	0	1	159	0	1	m4	0	#N/A	0	0	0
none	1	1	#N/A	Spring	1	37.8571	3500	8	7	0	0	1	0	0	cat(s)	0	1	131	1	1	0	0	123	0	1	m4	0	#N/A	0	0	0
none	2	2	#N/A	Spring	1	41.1429	2985	11	10	0	0	4	0	0	other	0	1	64	1	0	0	0	128	0	1	m4	0	#N/A	0	0	0
none	1	1	#N/A	Spring	2	37.5714	3030	3	10	0	0	1	2	1	dog(s)	0	0	229	1	1	0	0	182.5	0	1	>m12	0	#N/A	0	0	0
none	1	1	#N/A	Summer	2	41.4286	3360	8	10	0	0	#N/A	1	1	other	0	1	359	1	1	1	0	182.5	0	1	m6	0	#N/A	0	0	0
none	2	1	#N/A	Spring	2	40.7143	2765	2	10	0	0	2	1	1	cat(s)	0	0	13	0	0	0	0	118	1	0	>m12	0	#N/A	0	0	0
none	2	1	#N/A	Summer	4	39.8571	3840	#N/A	10	0	0	1	1	1	no pets	0	1	365	1	1	1	0	185	0	1	m4	0	#N/A	0	0	0
none	2	1	#N/A	Summer	2	41.1429	3510	2	10	0	0	1	1	1	no pets	0	1	363	1	1	1	0	125	0	0	>m12	0	#N/A	0	0	0
none	1	1	#N/A	Summer	2	40.4286	3300	3	9	0	0	1	1	1	no pets	0	1	134	1	1	0	0	153	0	1	m6	0	#N/A	0	0	0
none	2	1	#N/A	Summer	1	39.8571	4055	7	10	0	0	2	0	0	no pets	0	1	202	1	1	0	0	172	0	1	m4	0	#N/A	0	0	0
none	1	1	#N/A	Winter	2	39	3685	4	10	0	0	1	1	1	other	0	1	0	0	0	0	1	92	1	1	m4	0	#N/A	0	0	0
none	1	1	#N/A	Summer	2	37.4286	3175	4.5	8	0	0	1	0	0	other	0	1	161	1	1	0	0	121.7	1	0	m10	1	347	0	0	1
none	1	1	#N/A	Summer	2	41.4286	3965	5	10	0	0	1	1	1	cat(s)	0	1	367	1	1	1	0	125	0	1	m6	0	#N/A	0	0	0
none	2	1	#N/A	Summer	2	41.1429	3515	1	10	0	0	1	1	1	no pets	0	1	366	1	1	1	0	157	0	0	>m12	0	#N/A	0	0	0
none	1	1	#N/A	Summer	2	39.4286	3520	2	10	0	0	1	1	1	no pets	0	1	0	0	0	0	1	151	0	0	m4	0	#N/A	0	0	0
none	2	1	#N/A	Autumn	1	38	2750	13	10	0	0	2	2	0	no pets	0	0	368	1	1	1	0	178	0	0	>m12	0	#N/A	0	0	0
none	1	1	#N/A	Spring	2	38.5714	2930	0.5	10	0	0	1	1	1	no pets	0	1	1	0	0	0	0	114	1	1	m6	0	#N/A	0	0	0
none	2	1	#N/A	Summer	2	39.5714	3460	0	9	0	0	1	1	1	no pets	0	1	118	1	0	0	0	118	1	1	m4	1	338	0	0	1
none	2	1	#N/A	Autumn	1	40.1429	3424	13.25	10	0	0	1	2	1	no pets	0	0	0	0	0	0	1	123	1	1	>m12	0	#N/A	0	0	0
none	2	1	#N/A	Summer	2	38.4286	2930	3	10	0	0	1	1	1	cat(s)	0	1	1	0	0	0	0	177	0	1	m10	1	213	0	0	1
none	2	2	#N/A	Spring	1	39.7143	3680	#N/A	10	0	0	3	0	0	dog(s)	0	0	0	0	0	0	1	183	0	1	>m12	1	261	0	0	1
none	2	1	#N/A	Spring	3	38.4286	3390	#N/A	10	0	0	1	1	1	dog(s)	0	1	361	1	1	1	0	168	0	0	m4	0	#N/A	0	0	0
none	2	1	#N/A	Autumn	4	39.4286	2880	#N/A	10	0	0	0	0	0	dog(s)	0	0	44	1	0	0	0	116	1	1	>m12	0	#N/A	0	0	0
none	1	1	#N/A	Summer	3	41.1429	4740	2	10	0	0	0	2	1	no pets	0	1	326	1	1	0	0	177	0	0	m4	1	241	0	0	1
none	1	1	#N/A	Summer	2	39.1429	3895	2.5	10	0	0	1	1	1	cat(s)	0	1	0	0	0	0	1	153	0	1	>m12	1	263	0	0	1
none	2	1	#N/A	Summer	3	38	3220	7	10	0	0	1	1	1	no pets	0	1	296	1	1	0	0	136	0	0	m4	0	#N/A	0	0	0
none	1	2	#N/A	Summer	2	39.4286	4255	9	10	0	0	3	0	0	no pets	0	0	32	1	0	0	0	119	1	1	m4	1	8	1	0	1
none	1	1	#N/A	Summer	2	41.8571	4640	2	10	0	0	#N/A	1	1	other	0	1	183	1	1	0	0	155	0	1	m4	0	#N/A	0	0	0
none	2	1	#N/A	Summer	3	40.7143	3365	2	10	0	0	1	2	0	other	0	1	371	1	1	1	0	117	1	0	>m12	0	#N/A	0	0	0
none	1	1	#N/A	Autumn	4	40	4005	8	10	0	0	1	1	1	no pets	0	1	250	1	1	0	0	134	0	1	>m12	0	#N/A	0	0	0
none	2	1	#N/A	Winter	4	40.7143	3610	8	10	0	0	1	1	0	no pets	0	0	120	1	0	0	0	120	1	1	m4	0	#N/A	0	0	0
none	2	1	#N/A	Summer	1	40.7143	3120	6	10	0	0	0	0	0	no pets	0	1	175	1	1	0	0	212	0	1	m10	1	281	0	0	1
none	2	1	#N/A	Summer	1	37.7143	3886	23	10	0	0	1	0	0	no pets	0	1	3	0	0	0	0	165	0	1	m6	1	328	0	0	1
none	1	1	#N/A	Spring	2	38.1429	3780	5.75	10	0	0	1	1	1	no pets	0	0	169	1	1	0	0	120	1	1	m4	0	#N/A	0	0	0
none	1	2	#N/A	Summer	2	41	3855	7	8	0	0	3	1	1	no pets	0	1	271	1	1	0	0	157	0	0	m10	1	202	0	0	1
none	1	1	#N/A	Autumn	1	40.7143	3220	3	7	0	0	2	0	0	no pets	0	1	37	1	0	0	0	119	0	1	m10	0	#N/A	0	0	0
none	2	1	#N/A	Autumn	2	40.4286	3725	14	10	0	0	2	1	1	no pets	0	1	103	1	0	0	0	126	0	0	m10	0	#N/A	0	0	0
none	2	1	#N/A	Winter	4	40.7143	3605	4	10	0	0	1	2	1	no pets	0	1	270	1	1	0	0	176	0	0	m4	0	#N/A	0	0	0
none	2	1	#N/A	Autumn	3	40.8571	4250	2	10	0	0	#N/A	3	0	cat(s) + dog(s)	0	0	362	1	1	1	0	123	1	0	m4	1	160	0	0	1
none	1	1	#N/A	Summer	4	38.2857	2855	5	10	0	0	1	1	1	no pets	0	1	109	1	0	0	0	165	0	1	m4	0	#N/A	0	0	0
none	2	1	#N/A	Summer	4	40.7143	3820	0	10	0	0	0	2	1	other	0	1	364	1	1	1	0	106	1	0	m4	0	#N/A	0	0	0
none	1	1	#N/A	Summer	3	41.4286	3250	3	10	0	0	1	0	0	cat(s)	0	1	51	1	0	0	0	115	1	1	m4	0	#N/A	0	0	0
none	1	1	#N/A	Summer	2	40.1429	3080	5	10	0	0	1	1	1	cat(s)	0	1	0	0	0	0	1	117	1	1	m4	1	290	0	0	1
none	2	2	#N/A	Summer	2	40.2857	4410	8	9	0	0	#N/A	0	0	cat(s)	0	1	3	0	0	0	0	126	0	1	m4	0	#N/A	0	0	0
none	1	1	#N/A	Spring	1	40.7143	3100	6.75	10	0	0	1	0	0	no pets	0	0	1	0	0	0	0	125	1	1	>m12	0	#N/A	0	0	0
none	1	1	#N/A	Winter	1	41	3845	4	#N/A	0	0	2	0	0	no pets	0	1	361	1	1	0	0	172	0	0	>m12	0	#N/A	0	0	0
none	2	1	#N/A	Spring	1	41	3740	4	10	0	0	1	0	0	no pets	0	0	245	1	1	0	0	174	0	1	m6	1	260	0	0	1
none	2	1	#N/A	Spring	2	40.5714	3890	12.5	9	0	0	1	1	1	no pets	0	1	188	1	1	0	0	179	0	1	>m12	0	#N/A	0	0	0
none	2	1	#N/A	Spring	3	39.7143	3430	0.5	10	0	0	1	1	0	no pets	0	1	375	1	1	1	0	115	1	1	>m12	0	#N/A	0	0	0
none	1	1	#N/A	Summer	2	40	3660	#N/A	10	0	0	1	1	1	no pets	0	1	3	0	0	0	0	119	1	1	m4	0	#N/A	0	0	0
none	2	1	#N/A	Summer	5	40.7143	3400	5	10	0	0	1	1	1	other	0	1	170	1	1	0	0	157	0	0	m4	0	#N/A	0	0	0
none	1	1	#N/A	Summer	1	39.7143	3135	3	10	0	0	1	0	0	cat(s)	0	1	43	1	0	0	0	122	0	1	m4	1	180	0	0	1
Ag	2	1	1	Autumn	1	39.2857	2960	46	9	2.7285	1-4	3	0	0	no pets	0	0	61	1	0	0	0	186	0	1	m12	0	#N/A	0	0	0
Ag	1	1	0	Winter	2	38	3340	6	8	6.4979	>4	9	1	1	#N/A	0	1	369	1	1	1	0	117	1	1	>m12	0	#N/A	0	0	0
Ag	2	1	0	Winter	2	41.2857	3740	24	6	5.6806	>4	8	0	0	no pets	0	1	109	1	0	0	0	153	0	1	m6	0	#N/A	0	0	0
ac	2	2	1	Spring	1	42.2857	3025	10	10	2.8194	1-4	4	0	0	no pets	0	1	162	1	1	0	0	128	0	1	m12	0	#N/A	0	0	0
ac	2	1	0	Spring	1	40.5714	2684	3	8	6.75	>4	8	0	0	cat(s)	0	1	337	1	1	0	0	131	0	1	m4	1	212	0	0	1
ac	1	2	1	Summer	1	40.2857	3490	7	7	2.4639	1-4	4	0	0	no pets	0	1	190	1	1	0	0	124	1	0	m6	0	#N/A	0	0	0
pg	1	1	0	Summer	3	41.2857	4730	1	9	7.0903	>4	4	2	1	no pets	0	1	362	1	1	1	0	168	0	0	m6	0	#N/A	0	0	0
pg	1	1	0	Summer	1	41	3740	7	9	2.4208	1-4	4	1	0	no pets	0	0	374	1	1	1	0	183	0	0	m4	0	#N/A	0	0	0
pg	1	1	0	Summer	1	40.1429	4230	8	8	1.6271	1-4	3	0	0	no pets	0	1	85	1	0	0	0	141	0	1	>m12	0	#N/A	0	0	0
Ag	2	2	1	Autumn	1	41	3830	16	7	4.4917	>4	5	0	0	cat(s)	0	1	143	1	1	0	0	110	1	1	m4	1	217	0	0	1
ac	2	1	0	Winter	1	37.4286	3770	48	10	6.5278	>4	7	1	0	dog(s)	0	0	0	0	0	0	1	122	1	1	>m12	0	#N/A	0	0	0
Ag	1	1	0	Winter	2	41.2857	4035	3	9	6.9569	>4	5	1	1	no pets	0	1	366	1	1	1	0	113	1	0	>m12	0	#N/A	0	0	0
ac	1	1	0	Spring	3	40.4286	3490	4	7	6.6514	>4	7	2	0	no pets	0	0	191	1	1	0	0	184	0	0	>m12	0	#N/A	0	0	0
pg	1	2	1	Summer	1	40	3400	11	10	2.3875	1-4	4	0	0	no pets	0	0	94	1	0	0	0	124	0	1	>m12	0	#N/A	0	0	0
Ag	2	1	1	Summer	1	39.1429	3280	19	10	2.3319	1-4	3	0	0	no pets	0	1	63	1	0	0	0	144	0	1	m4	0	#N/A	0	0	0
ac	1	1	0	Autumn	1	41	3944	22	10	3.0729	1-4	5	0	0	no pets	0	1	94	1	0	0	0	167	0	1	m4	1	17	1	0	0
ac	1	1	0	Autumn	2	40	4290	2	10	4.6785	>4	5	1	1	no pets	0	1	183	1	1	0	0	123	1	1	m1	0	#N/A	0	0	0
pg	2	2	1	Autumn	4	38.1429	2698	10	8	6.8958	>4	5	0	0	no pets	0	0	358	1	1	1	0	182	0	1	>m12	0	#N/A	0	0	0
Ag	1	1	0	Autumn	2	40.4286	3060	2	8	4.75	>4	5	0	0	cat(s)	0	1	367	1	1	1	0	131	0	1	m12	0	#N/A	0	0	0
pg	1	1	0	Winter	2	39.5714	3778	2	10	2.375	1-4	3	1	1	no pets	0	1	369	1	1	1	0	154	0	0	m10	0	#N/A	0	0	0
pg	2	1	1	Winter	2	40.4286	3145	11	10	2.2625	1-4	4	0	0	no pets	0	1	186	1	1	0	0	141	0	0	>m12	0	#N/A	0	0	0
pg	2	1	1	Summer	1	41.4286	3435	11	10	6.5681	>4	7	0	0	dog(s)	0	0	58	1	0	0	0	131	0	0	>m12	0	#N/A	0	0	0
ac	2	2	1	Summer	1	41	3500	55	7	2.3639	1-4	4	0	0	cat(s)	0	1	74	1	0	0	0	154	0	1	m6	0	#N/A	0	0	0
pg	2	1	0	Winter	1	41.1429	3380	14	4	6.5271	>4	7	0	0	cat(s)	0	1	363	1	1	1	0	175	0	0	m4	0	#N/A	0	0	0
pg	1	2	1	Summer	1	41.2857	3300	8	10	2.4868	1-4	3	0	0	no pets	0	0	0	0	0	0	1	121	1	1	>m12	0	#N/A	0	0	0
ac	1	1	1	Summer	1	36.7143	3005	72	10	2.8694	1-4	7	0	0	no pets	0	1	0	0	0	0	1	142	0	1	m4	0	#N/A	0	0	0
ac	1	1	0	Autumn	2	41	3995	3	9	1.2382	1-4	4	1	1	cat(s)	0	1	57	1	0	0	0	120	1	1	m4	0	#N/A	0	0	0
ac	2	1	0	Autumn	4	40.1429	4012	10	10	4.9583	>4	6	0	0	no pets	0	1	371	1	1	1	0	184	0	1	m10	0	#N/A	0	0	0
Ag	1	1	1	Autumn	1	42.2857	2900	11	8	6.6667	>4	6	1	0	cat(s)	0	1	364	1	1	0	0	156	0	0	>m12	0	#N/A	0	0	0
pg	2	1	0	Autumn	2	40.4286	2680	8	8	2.6062	1-4	6	1	0	cat(s)	0	1	239	1	1	0	0	178	0	1	m4	0	#N/A	0	0	0
Ag	2	2	0	Winter	1	41.5714	3665	15	10	2.5556	1-4	3	0	0	other	0	0	240	1	1	0	0	109	1	1	m4	0	#N/A	0	0	0
ac	2	1	1	Winter	3	39.8571	4330	3	10	2.1812	1-4	2	1	1	no pets	0	1	331	1	1	0	0	168	0	1	>m12	0	#N/A	0	0	0
Ag	2	1	1	Spring	3	40.7143	3665	17	7	1.9854	1-4	3	0	0	no pets	0	1	44	1	0	0	0	118	1	1	m4	0	#N/A	0	0	0
ac	2	1	0	Summer	2	39.5714	3865	0	10	6.8271	>4	7	1	1	no pets	0	1	19	0	0	0	0	119	1	1	m4	1	163	0	0	1
pg	2	2	0	Summer	1	40.7143	4375	4	10	2.1903	1-4	4	0	0	no pets	0	0	83	1	0	0	0	117	1	1	m4	0	#N/A	0	0	0
pg	2	1	1	Summer	1	38.7143	3370	8	10	4.6667	>4	5	0	0	no pets	0	1	125	1	1	0	0	139	0	1	m4	0	#N/A	0	0	0
pg	1	1	0	Summer	2	41.1429	4110	#N/A	10	4.6667	>4	2	1	1	cat(s)	0	1	61	0	0	0	0	122	1	1	m1	0	#N/A	0	0	0
ac	2	2	1	Autumn	2	41.2857	3982	17	10	9.75	>4	3	0	0	cat(s)	0	0	3	0	0	0	0	139	0	1	m6	0	#N/A	0	0	0
pg	1	1	1	Autumn	3	39.7143	5000	2	10	0.5625	1-4	2	2	1	no pets	0	1	152	1	1	0	0	122	1	1	m4	0	#N/A	0	0	0
ac	2	1	1	Winter	1	41.1429	3480	21	10	1.8757	1-4	2	0	0	no pets	0	1	87	1	0	0	0	112	1	1	m4	0	#N/A	0	0	0
ac	1	1	0	Summer	1	41.4286	4380	8	10	1.9257	1-4	4	0	0	cat(s)	0	0	0	0	0	0	1	143	0	1	m4	0	#N/A	0	0	0
Ag	1	1	0	Winter	6	40.7143	4600	#N/A	10	7.0417	>4	9	0	0	other	1	0	2	0	0	0	0	107	1	1	>m12	0	#N/A	0	0	0
ac	2	1	0	Summer	1	38.5714	2210	3	6	6.0646	>4	12	0	0	other	0	0	0	0	0	0	1	153	0	1	>m12	0	#N/A	0	0	0
Ag	2	2	1	Summer	2	37.8571	3390	11	9	2.925	1-4	4	2	0	cat(s)	0	1	361	1	1	1	0	176	0	0	m4	0	#N/A	0	0	0
ac	2	1	0	Summer	1	40.8571	3766	21	7	1.4951	1-4	5	2	0	no pets	0	0	14	0	0	0	0	165	0	1	>m12	0	#N/A	0	0	0
pg	1	1	0	Summer	3	36.2857	2190	20	6	2.2083	1-4	15	1	1	dog(s)	0	1	85	1	0	0	0	171	0	1	m4	1	151	0	0	1
ac	2	1	1	Autumn	1	41.7143	3810	8	9	3.2458	1-4	4	0	0	no pets	0	1	30	0	0	0	0	163	0	1	>m12	0	#N/A	0	0	0
Ag	1	2	0	Autumn	1	41.1429	4690	7	10	6.5833	>4	8	0	0	no pets	0	1	66	1	0	0	0	161	0	0	m4	0	#N/A	0	0	0
pg	1	2	1	Autumn	2	40	3230	1	5	2.8542	1-4	6	1	1	no pets	0	1	70	1	0	0	0	143	0	1	>m12	0	#N/A	0	0	0
Ag	1	2	0	Summer	1	41	3895	9	7	6.8528	>4	8	0	0	cat(s)	0	0	0	0	0	0	1	116	1	1	m4	0	#N/A	0	0	0
ac	1	1	0	Winter	1	40.2857	4020	5	10	2.275	1-4	2	0	0	cat(s)	0	0	0	0	0	0	1	82	1	1	m10	0	#N/A	0	0	0
ac	1	1	1	Winter	1	40.2857	4455	65	10	2.4361	1-4	3	0	0	no pets	0	1	29	0	0	0	0	134	0	1	>m12	0	#N/A	0	0	0
pg	2	1	1	Summer	1	39.8571	3400	2	5	6.3104	>4	7	0	0	no pets	0	1	368	1	1	1	0	179	0	0	m6	0	#N/A	0	0	0
ac	1	1	0	Summer	1	39.8571	3210	6	9	5.6056	>4	6	0	0	cat(s)	0	1	0	0	0	0	1	143	0	1	m6	1	227	0	0	1
Ag	2	1	0	Summer	1	40.5714	3330	6	10	6.291	>4	7	0	0	no pets	0	1	0	0	0	0	1	141	0	1	m4	0	#N/A	0	0	0
pg	1	2	1	Summer	1	41.2857	2892	24	10	6.7083	>4	7	0	0	no pets	0	1	219	1	1	0	0	143	0	1	m4	0	#N/A	0	0	0
pg	1	2	1	Autumn	1	40.8571	3750	9	9	7	>4	7	0	0	no pets	0	0	5	0	0	0	0	125	0	1	>m12	0	#N/A	0	0	0
pg	1	1	1	Autumn	1	41.2857	4462	55	10	2.0632	1-4	3	0	0	no pets	0	1	0	0	0	0	1	127	0	1	m4	0	#N/A	0	0	0
ac	1	1	0	Summer	2	36.2857	2968	0	10	2.7451	1-4	11	1	1	no pets	0	1	61	1	0	0	0	110	1	1	m10	0	#N/A	0	0	0
pg	2	1	1	Autumn	1	41.7143	3778	9	7	3.0417	1-4	4	0	0	no pets	0	1	85	1	0	0	0	121	0	1	m4	0	#N/A	0	0	0
pg	2	2	1	Autumn	1	40.8571	3304	32	10	2.6667	1-4	3	0	0	no pets	0	1	242	1	1	0	0	129	0	1	m4	0	#N/A	0	0	0
ac	1	1	1	Winter	1	40.2857	4010	12	10	2.459	1-4	3	0	0	cat(s)	0	1	207	1	1	0	0	155	0	0	m4	1	312	0	0	1
pg	2	1	0	Spring	2	39.8571	3470	1	9	5.3132	>4	22	1	1	no pets	0	0	45	1	0	0	0	115	1	1	>m12	1	278	0	0	1
pg	1	1	0	Summer	2	37.2857	2910	2	10	1.9083	1-4	6	1	1	cat(s)	0	1	53	1	0	0	0	158	0	1	m6	1	202	0	0	1
Ag	1	1	1	Summer	1	42	4945	16	10	4.6021	>4	6	0	0	cat(s)	0	1	38	1	0	0	0	100	1	1	m12	0	#N/A	0	0	0
Ag	2	1	0	Summer	2	42	3590	13	9	4.6875	>4	6	0	0	cat(s)	0	1	367	1	1	1	0	182	0	0	m4	0	#N/A	0	0	0
Ag	2	2	1	Summer	1	41.5714	3170	47	10	4.5	>4	5	0	0	no pets	0	1	213	1	1	0	0	121	1	0	m4	0	#N/A	0	0	0
Ag	2	1	1	Autumn	1	40.5714	3354	12	10	2.4021	1-4	4	0	0	cat(s)	0	1	4	0	0	0	0	154	0	0	m12	0	#N/A	0	0	0
ac	1	1	0	Autumn	3	39	3780	#N/A	10	6.6667	>4	5	2	1	cat(s)	0	1	11	0	0	0	0	152	0	1	m10	0	#N/A	0	0	0
pg	1	1	0	Autumn	2	40.7143	4060	1	10	6.7083	>4	6	1	1	no pets	0	1	150	1	1	0	0	150	0	1	m4	#N/A	#N/A	#N/A	#N/A	#N/A
Ag	2	1	0	Autumn	2	39.5714	3520	1	8	2.8944	1-4	4	1	0	no pets	0	1	0	0	0	0	1	182	0	0	m6	1	215	0	0	1
Ag	2	1	1	Winter	3	41	4085	10	9	4.7319	>4	5	2	1	no pets	0	1	110	1	0	0	0	162	0	1	>m12	0	#N/A	0	0	0
ac	1	1	0	Winter	1	40	3298	23	10	1.3333	1-4	3	0	0	no pets	0	1	44	1	0	0	0	102	1	1	m4	0	#N/A	0	0	0
pg	2	1	1	Spring	2	39	3115	29	10	12.7028	>4	14	0	0	no pets	0	1	2	0	0	0	0	122	1	1	m4	0	#N/A	0	0	0
Ag	1	1	1	Summer	1	39.8571	3465	20	9	2.7382	1-4	2	0	0	no pets	0	1	9	0	0	0	0	132	0	1	m6	1	323	0	0	1
pg	1	2	1	Summer	1	41.5714	4270	12	9	2.4486	1-4	4	0	0	no pets	0	1	14	0	0	0	0	122	1	1	>m12	0	#N/A	0	0	0
pg	1	1	0	Autumn	1	36.7143	2390	7	10	12.6042	>4	32	0	0	no pets	0	1	321	1	1	0	0	165	0	1	m10	0	#N/A	0	0	0
Ag	1	1	0	Summer	1	41	4090	3	10	4.1042	>4	7	0	0	cat(s)	0	1	60	1	0	0	0	127	1	1	m4	0	#N/A	0	0	0
Ag	2	1	0	Autumn	1	41	3680	28	8	2.3694	1-4	3	0	0	other	0	1	369	1	1	1	0	152	0	0	>m12	0	#N/A	0	0	0
pg	1	1	0	Autumn	1	40.7143	4760	36	8	1.9021	1-4	6	0	0	cat(s)	0	1	165	1	1	0	0	119	1	1	>m12	0	#N/A	0	0	0
Ag	1	2	1	Autumn	1	38.8571	3280	63	10	2.5264	1-4	3	0	0	no pets	0	1	372	1	1	1	0	121	1	1	m6	0	#N/A	0	0	0
Ag	1	1	1	Winter	1	36	2984	47	9	1.2708	1-4	15	0	0	no pets	0	1	127	1	1	0	0	152	0	1	m6	1	352	0	0	1
ac	1	1	0	Winter	2	39.1429	3224	34	10	4.9625	>4	7	0	0	cat(s)	0	0	0	0	0	0	1	155	0	1	m4	0	#N/A	0	0	0
pg	1	1	0	Winter	1	39.7143	4360	27	10	2.2014	1-4	3	1	0	no pets	0	1	368	1	1	1	0	131	0	1	>m12	0	#N/A	0	0	0
Ag	1	2	1	Winter	2	40	3695	18	10	1.9479	1-4	2	1	1	cat(s)	0	1	0	0	0	0	1	126	0	1	m4	0	#N/A	0	0	0
Ag	1	1	1	Winter	1	40	3570	21	6	6.5604	>4	7	0	0	no pets	0	1	237	1	1	0	0	122	0	1	m4	0	#N/A	0	0	0
ac	2	1	1	Winter	1	40.7143	4120	17	10	2.0403	1-4	2	0	0	other	0	0	221	1	1	0	0	116	1	0	m6	0	#N/A	0	0	0
Ag	1	1	0	Spring	4	41.4286	3440	7	9	1.9465	1-4	2	0	0	no pets	0	1	20	0	0	0	0	120	1	1	>m12	0	#N/A	0	0	0
ac	2	1	0	Spring	1	39.5714	4220	6	10	2.3917	1-4	3	0	0	dog(s)	0	1	265	1	1	0	0	184	0	1	>m12	0	#N/A	0	0	0
ac	2	1	0	Summer	1	40.4286	3060	4	10	4.8333	>4	4	0	0	no pets	0	1	362	1	1	0	0	133	1	1	m4	0	#N/A	0	0	0
pg	2	1	1	Summer	1	38.1429	2930	43	10	2.2993	1-4	7	0	0	cat(s)	0	1	4	0	0	0	0	153	0	1	m4	1	200	0	0	1
ac	2	1	0	Summer	1	41.8571	4150	20	10	2.7722	1-4	3	0	0	cat(s)	0	1	7	0	0	0	0	121	0	1	m6	0	#N/A	0	0	0
Ag	1	1	0	Summer	2	41.4286	3990	13	10	2.0285	1-4	4	0	0	no pets	0	0	38	1	0	0	0	120	1	1	m4	0	#N/A	0	0	0
Ag	2	1	1	Winter	1	38.5714	3676	41	9	6.6875	>4	6	2	0	dog(s)	0	1	90	1	0	0	0	182	0	1	>m12	0	#N/A	0	0	0
pg	1	1	0	Winter	4	40.8571	4145	5	10	2.4896	1-4	3	1	0	no pets	0	1	365	1	1	1	0	119	1	1	m4	0	#N/A	0	0	0
pg	2	1	1	Winter	4	36.5714	3150	16	9	4.7035	>4	5	1	1	no pets	0	1	162	1	1	0	0	135	0	0	m4	0	#N/A	0	0	0
Ag	1	1	0	Spring	1	40.7143	3796	22	9	2.6153	1-4	6	0	0	cat(s)	0	1	48	1	0	0	0	122	1	1	m6	0	#N/A	0	0	0
pg	1	1	1	Spring	1	39.7143	4020	13	6	2.2875	1-4	4	0	0	cat(s)	0	0	94	1	0	0	0	111	1	0	m6	#N/A	#N/A	#N/A	#N/A	#N/A
pg	1	1	1	Summer	1	41.5714	4515	12	9	2.6799	1-4	5	0	0	cat(s)	0	1	365	1	1	1	0	160	0	1	>m12	0	#N/A	0	0	0
ac	1	1	1	Summer	2	38.8571	4145	0	10	1.7229	1-4	5	1	1	no pets	0	1	47	1	0	0	0	120	1	1	m4	1	140	0	0	1
ac	1	1	0	Summer	1	42	4670	11	10	4.8083	>4	5	0	0	cat(s)	0	1	369	1	1	1	0	177	0	0	m4	0	#N/A	0	0	0
ac	1	1	0	Winter	1	37.7143	3020	2	10	6.6667	>4	16	0	0	no pets	0	0	0	0	0	0	1	117	1	1	m4	1	268	0	0	1
ac	2	1	0	Winter	3	40.7143	4116	42	10	4.3333	>4	4	1	1	cat(s)	0	1	126	1	1	0	0	135	0	1	m4	1	245	0	0	1
ac	1	1	1	Winter	1	38.1429	3250	21	10	2.4972	1-4	3	0	0	no pets	0	0	12	0	0	0	0	143	0	0	m4	1	251	0	0	1
Ag	1	1	0	Spring	4	40.5714	3266	4	10	9.9924	>4	11	2	1	no pets	0	1	100	1	0	0	0	135	0	0	m10	0	#N/A	0	0	0
pg	2	1	1	Spring	1	41.2857	4230	17	8	2.6312	1-4	3	2	0	cat(s)	0	1	363	1	1	1	0	148	0	0	>m12	1	301	0	0	1
pg	1	2	0	Summer	1	38.2857	2995	26	10	6.5764	>4	7	0	0	cat(s)	0	1	14	0	0	0	0	123	0	1	m4	0	#N/A	0	0	0
Ag	1	1	0	Summer	2	41.2857	3260	#N/A	10	6.55	>4	3	1	1	no pets	0	1	373	1	1	1	0	122	1	0	m4	0	#N/A	0	0	0
Ag	2	1	0	Summer	3	40	3950	#N/A	10	3.675	1-4	5	1	1	#N/A	0	0	0	0	0	0	1	122	1	1	>m12	0	#N/A	0	0	0
Ag	2	1	0	Winter	2	40.1429	3160	#N/A	#N/A	14.1458	>4	11	1	1	no pets	0	1	185	1	1	0	0	154	0	0	m4	1	271	0	0	1
Ag	1	1	1	Winter	1	38.7143	3695	16	9	4.5049	>4	5	0	0	cat(s)	0	0	78	1	0	0	0	153	0	1	>m12	1	117	0	0	1
Ag	2	1	0	Winter	1	40.4286	3250	2	10	6.7139	>4	7	0	0	cat(s)	0	1	0	0	0	0	1	144	0	1	m4	0	#N/A	0	0	0
Ag	2	1	1	Spring	22	36.4286	2942	8	6	1.1042	1-4	3	2	1	other	0	0	0	0	0	0	1	122	0	1	>m12	0	#N/A	0	0	0
pg	1	2	1	Spring	3	41.2857	3950	22	10	0.9715	1-4	3	1	1	no pets	0	1	343	1	1	0	0	169	0	1	m4	0	#N/A	0	0	0
Ag	2	1	0	Summer	1	40.1429	3705	11	9	5.3382	>4	6	0	0	cat(s)	0	0	24	0	0	0	0	120	1	1	m4	0	#N/A	0	0	0
pg	2	2	1	Summer	1	41	4015	15	10	4.6722	>4	6	0	0	no pets	0	0	31	0	0	0	0	122	1	1	>m12	0	#N/A	0	0	0
ac	1	1	0	Summer	1	40	3876	11	9	7	>4	7	0	0	dog(s)	0	1	34	1	0	0	0	180	0	1	m4	0	#N/A	0	0	0
pg	2	1	1	Winter	1	40.1429	3335	5	10	2.2785	1-4	3	0	0	other	0	1	0	0	0	0	1	109	1	0	#N/A	#N/A	#N/A	#N/A	#N/A	#N/A
ac	1	2	1	Winter	2	40.7143	4248	2	10	2.291	1-4	3	1	1	no pets	0	1	72	1	0	0	0	155	0	0	m6	0	#N/A	0	0	0
ac	2	2	1	Spring	2	41.7143	3730	60	10	2.4951	1-4	4	0	0	#N/A	0	0	14	0	0	0	0	119	1	1	>m12	0	#N/A	0	0	0
pg	1	1	1	Spring	1	39.4286	3434	11	9	4.7083	>4	6	0	0	no pets	0	0	#N/A	#N/A	#N/A	#N/A	#N/A	#N/A	#N/A	#N/A	#N/A	#N/A	#N/A	#N/A	#N/A	#N/A
pg	1	2	0	Spring	2	40.1429	3698	7	7	6.7292	>4	8	0	0	other	0	1	362	1	1	1	0	153	0	1	m4	0	#N/A	0	0	0
Ag	2	1	0	Summer	2	39.7143	4725	2	10	6.5986	>4	7	1	1	no pets	0	0	23	0	0	0	0	493	0	1	>m12	0	#N/A	0	0	0
Ag	1	2	1	Summer	1	41.1429	4230	35	8	2.7812	1-4	3	0	0	other	0	1	304	1	1	0	0	92	1	0	>m12	1	222	0	0	1
ac	1	1	0	Summer	1	37	2890	4	6	6.5618	>4	27	0	0	no pets	0	1	0	0	0	0	1	181	0	1	m10	0	#N/A	0	0	0
Ag	2	1	0	Winter	1	40.5714	4335	4	7	4.1028	>4	5	0	0	other	0	1	138	1	1	0	0	163	0	1	m4	0	#N/A	0	0	0
pg	1	1	0	Winter	2	39.5714	3146	27	10	6.7604	>4	6	1	1	no pets	0	1	0	0	0	0	1	122	1	1	m4	0	#N/A	0	0	0
pg	2	2	1	Spring	1	42.1429	3555	14	7	6.691	>4	7	0	0	no pets	0	1	371	1	1	1	0	173	0	0	m12	0	#N/A	0	0	0
ac	2	1	0	Spring	1	40.2857	2930	6	9	2.9688	1-4	5	0	0	dog(s)	0	#N/A	104	1	0	0	0	154	0	1	m4	0	#N/A	0	0	0
Ag	2	1	0	Spring	2	38.4286	3960	67	10	6.5854	>4	5	1	1	no pets	0	1	364	1	1	1	0	176	0	1	m4	0	#N/A	0	0	0
ac	1	1	0	Summer	1	40.5714	3636	65	10	2.6222	1-4	3	0	0	no pets	0	1	8	0	0	0	0	161	0	0	m4	0	#N/A	0	0	0
pg	1	2	1	Summer	1	41.7143	3612	13	10	2.7111	1-4	3	0	0	no pets	0	0	0	0	0	0	1	122	1	1	>m12	0	#N/A	0	0	0
Ag	1	2	0	Summer	1	41.8571	3520	13	10	2.4069	1-4	5	0	0	no pets	0	0	#N/A	1	#N/A	#N/A	0	#N/A	#N/A	0	#N/A	#N/A	#N/A	#N/A	#N/A	#N/A
pg	1	1	0	Winter	1	40	3525	11	7	6.5312	>4	5	0	0	no pets	0	1	0	0	0	0	1	161	0	1	m4	0	#N/A	0	0	0
pg	1	1	1	Winter	1	42.2857	4430	19	10	5.5111	>4	6	0	0	#N/A	0	1	0	0	0	0	1	115	1	1	m4	0	#N/A	0	0	0
ac	2	1	0	Spring	2	41.2857	4655	6	10	7.0417	>4	5	1	0	other	0	0	0	0	0	0	1	118	1	1	m6	0	#N/A	0	0	0
ac	1	1	1	Spring	2	38.8571	4510	4	10	2.5417	1-4	4	1	1	cat(s)	0	1	30	1	0	0	0	123	1	0	>m12	0	#N/A	0	0	0
ac	1	1	0	Summer	2	36.2857	2985	5	10	2.3583	1-4	12	1	1	no pets	0	1	41	1	0	0	0	184	0	1	m10	0	#N/A	0	0	0
ac	2	1	0	Summer	1	36	2024	9	10	4.5833	>4	25	0	0	no pets	0	1	0	0	0	0	1	155	0	1	m4	1	210	0	0	1
Ag	1	1	0	Summer	4	42.1429	4055	5	10	2.7708	1-4	3	2	0	no pets	0	0	0	0	0	0	1	142	0	1	#N/A	#N/A	#N/A	#N/A	#N/A	#N/A
Ag	2	1	0	Summer	1	41	3435	11	10	2.2847	1-4	4	0	0	no pets	0	1	6	0	0	0	0	122	1	1	>m12	0	#N/A	0	0	0
Ag	2	1	0	Autumn	1	40.7143	2465	2	10	7.5056	>4	6	0	0	#N/A	#N/A	#N/A	#N/A	#N/A	#N/A	#N/A	#N/A	#N/A	#N/A	#N/A	#N/A	#N/A	#N/A	#N/A	#N/A	#N/A
Ag	2	1	0	Summer	1	40	3325	5	9	#N/A	#N/A	#N/A	#N/A	#N/A	#N/A	#N/A	#N/A	#N/A	#N/A	#N/A	#N/A	#N/A	#N/A	#N/A	#N/A	#N/A	#N/A	#N/A	#N/A	#N/A	#N/A
ac	2	1	0	Autumn	1	40.4286	4440	11	10	4.5674	>4	7	#N/A	#N/A	#N/A	#N/A	#N/A	#N/A	#N/A	#N/A	#N/A	#N/A	#N/A	#N/A	#N/A	#N/A	#N/A	#N/A	#N/A	#N/A	#N/A
pg	2	1	1	Summer	2	40.2857	3625	14	10	2.2729	1-4	3	0	0	no pets	0	0	#N/A	#N/A	#N/A	#N/A	#N/A	#N/A	#N/A	#N/A	#N/A	#N/A	#N/A	#N/A	#N/A	#N/A

## Sheet: eT5
Bifidobacterium_1_16S	Escherichia_coli_16S	Staphylococcus_epidermidis_16S	Klebsiella_4_16S	Enterococcus_faecium_16S	Bifidobacterium_1_sh	Escherichia_coli_sh	Staphylococcus_epidermidis_sh	Klebsiella_4_sh	Enterococcus_faecium_sh
59.4759	22.574	0.113139	0.00185474	0.578678	36.2965	8.76464	0.00976016	0	0.0286605
0.0125581	34.7608	0.0226045	0	30.3428	0.048844	23.8484	0.0112686	0.00676718	54.1133
81.9391	0	8.9488	0.56199	0.106322	94.1411	0.00867	0.01015	0.00113	0.01523
47.9911	0.00625182	29.7149	20.6414	0.0166715	10.4519	0.02657	33.5868	0	0
0.0124909	0	2.10847	2.29334	0.00249819	0.318875	0.00399006	10.7096	0.000820012	0.0241703
88.6735	0.17768	6.05686	0.00899645	0.0134947	90.8043	0.01177	0.33796	0.00454	0.02301
46.5479	37.7336	0.108389	0.00818029	0.591026	64.9482	12.918	0.0516133	0	0.0169111
88.463	0.0278	9.39639	0	0	96.3784	0.00272	0.9829	0	0.00863
0.0190078	0.0190078	1.51112	51.9641	0	0.174528	0.0589527	3.80811	2.72523	0.00598027
68.1552	25.2856	4.38688	0.0112268	0.0028067	79.3698	10.3784	0.548917	0.00662021	0.0135304
89.9334	1.44195	4.12787	0.00257951	0	89.3183	0.108571	0.136892	0.00382005	0.00562007
0.0391026	72.9239	6.89672	0.0464343	0	0.09511	67.6088	5.04988	0.01804	0.04996
0	0.0254401	4.13656	0	0.92602	0.0801146	0.0193435	7.13086	0.00320058	0.0142026
0	83.0982	0.0198728	0.00662427	0.00662427	0.06726	78.286	0.00488	0.0167	0.00664
0	99.8956	0.0326115	0.0130446	0.0358727	0.118821	80.4823	0.0226702	0.0193402	0.0693607
52.229	41.8269	0.877287	0.0107423	0	79.4687	14.3683	0.012258	0.00453537	0.0179638
0	71.9167	0.993412	0.0176137	0	0.154742	0.0832963	3.818	0.0180714	0.12965
0	0.0143952	0.0359881	43.6535	53.104	0.0514309	0.0209704	0.00715013	12.919	71.6138
0	0.022431	5.96103	0.0448619	86.5863	0.0172368	0.0187373	2.31789	0.0195177	0.10107
0	0	0.00417327	0	99.9875	0.01794	0.01303	0.00532	0.00219	99.9097
0.00450227	0.0135068	0.0180091	0.00450227	99.6623	0.0381628	0.0277465	8.14575e-05	0.00993782	99.5647
0	99.0896	0.00694991	0.00463328	0.00231664	0.02112	83.8382	0	0.00842	0.10221
0	0.325054	3.80172	0.0141328	95.1136	0.0266912	0.148396	2.44411	0	96.8294
0	0.0053322	2.60211	0.0106644	92.215	0.00835016	0.0111002	0.0307206	0.000910017	0.0116402
0	45.07	0.680003	17.3243	16.0881	0	35.9114	0.00114002	16.0311	17.6603
0	0.0131789	0.0210862	80.1104	19.6695	0.0385888	0.0606883	0.0534522	0.0463567	24.571
0.00129555	0.0142511	0.0103644	52.2614	47.5663	0.05055	0.02551	0.01386	50.4663	49.3641
0.00955452	0.022692	53.7298	0.00238863	0.0668816	0.0136686	0.00974752	37.9095	0.00224634	0.16665
0	0.0268584	0.033178	0.00631961	99.8799	0.0518707	0.0177002	0.0372405	0.0071701	99.8101
0	0.0468349	0.267412	63.4492	27.8955	0.0369104	0.0601306	0.354194	35.1429	0.0447005
80.2304	0.0152329	0.0872431	5.48524	0.412674	66.9686	0.0242828	0.236077	11.2368	0.0791692
8.15427	90.1558	0.00598552	0.00997586	0.0139662	20.1781	43.4498	0.00720656	0.00244222	0.0724359
